# Supplementary material for: Activation of Xist by an evolutionarily conserved function of KDM5C demethylase
Source: Nat Commun. 2022 May 11;13:2602. doi: 10.1038/s41467-022-30352-1 (PMC9095838; doi:10.1038/s41467-022-30352-1)
Supplement: Supplementary file 3 — Supplementary Data 1-12 [file 41467_2022_30352_MOESM3_ESM.xlsx]

## Sheet: Supplementary Data 1
Supplementary Data 1. RNA-seq samples used for Kdm5c expression analysis across theria
Species	Tissue	Sex	Sample ID	Publication/Accession
Human	Brain	Female	hsa br F 1	Brawand et al., 2011 GSE30352
Human	Brain	Male	hsa br M 1
Human	Cerebellum	Female	hsa cb F 1
Human	Cerebellum	Male	hsa cb M 1
Human	Heart	Female	hsa ht F 1
Human	Heart	Male	hsa ht M 1
Human	Kidney	Female	hsa kd F 1
Human	Kidney	Male	hsa kd M 1
Chimp	Brain	Female	ptr br F 1	Brawand et al., 2011 GSE30352
Chimp	Brain	Male	ptr br M 1
Chimp	Cerebellum	Female	ptr cb F 1
Chimp	Cerebellum	Male	ptr cb M 1
Chimp	Heart	Female	ptr ht F 1
Chimp	Heart	Male	ptr ht M 1
Chimp	Kidney	Female	ptr kd F 1
Chimp	Kidney	Male	ptr kd M 1
Chimp	Liver	Female	ptr lv F 1
Chimp	Liver	Male	ptr lv M 1
Bonobo	Brain	Female	ppa br F 1	Brawand et al., 2011 GSE30352
Bonobo	Brain	Female	ppa br F 2
Bonobo	Brain	Male	ppa br M 1
Bonobo	Cerebellum	Female	ppa cb F 1
Bonobo	Cerebellum	Male	ppa cb M 1
Bonobo	Heart	Female	ppa ht F 1
Bonobo	Heart	Male	ppa ht M 1
Bonobo	Kidney	Female	ppa kd F 1
Bonobo	Kidney	Male	ppa kd M 1
Bonobo	Liver	Female	ppa lv F 1
Bonobo	Liver	Male	ppa lv M 1
Macaque	Brain	Female	mml br F 1	Brawand et al., 2011 GSE30352
Macaque	Brain	Male	mml br M 1
Macaque	Cerebellum	Female	mml cb F 1
Macaque	Cerebellum	Male	mml cb M 1
Macaque	Heart	Female	mml ht F 1
Macaque	Heart	Male	mml ht M 1
Macaque	Kidney	Female	mml kd F 1
Macaque	Kidney	Male	mml kd M 1
Macaque	Liver	Female	mml lv F 1
Macaque	Liver	Male	mml lv M 1
Marmoset	frontal cortex	Female	marmoset RNAseq data 1	Cortez et al., 2014 GSE50747
Marmoset	frontal cortex	Male	marmoset RNAseq data 2
Marmoset	cerebellum	Female	marmoset RNAseq data 3
Marmoset	cerebellum	Male	marmoset RNAseq data 4
Marmoset	heart	Female	marmoset RNAseq data 5
Marmoset	heart	Male	marmoset RNAseq data 6
Marmoset	kidney	Female	marmoset RNAseq data 7
Marmoset	kidney	Male	marmoset RNAseq data 8
Marmoset	liver	Female	marmoset RNAseq data 9
Marmoset	liver	Male	marmoset RNAseq data 10
Mouse	Brain	Female	mmu br F 1	Brawand et al., 2011 GSE30352
Mouse	Brain	Male	mmu br M 2
Mouse	Cerebellum	Female	mmu cb F 1
Mouse	Cerebellum	Male	mmu cb M 2
Mouse	Heart	Female	mmu ht F 1
Mouse	Heart	Male	mmu ht M 2
Mouse	Kidney	Female	mmu kd F 1
Mouse	Kidney	Male	mmu kd M 2
Mouse	Liver	Female	mmu lv F 1
Mouse	Liver	Male	mmu lv M 2
Rat	frontal cortex	Female	rat RNAseq data 1	Cortez et al., 2014 GSE50747
Rat	frontal cortex	Male	rat RNAseq data 2
Rat	cerebellum	Female	rat RNAseq data 3
Rat	cerebellum	Male	rat RNAseq data 4
Rat	heart	Female	rat RNAseq data 5
Rat	heart	Male	rat RNAseq data 6
Rat	kidney	Female	rat RNAseq data 7
Rat	kidney	Male	rat RNAseq data 8
Rat	liver	Female	rat RNAseq data 9
Rat	liver	Male	rat RNAseq data 10
Opossum	Brain	Female	mdo br F 1	Brawand et al., 2011 GSE30352
Opossum	Brain	Male	mdo br M 1
Opossum	Cerebellum	Female	mdo cb F 1
Opossum	Cerebellum	Male	mdo cb M 1
Opossum	Heart	Female	mdo ht F 1
Opossum	Heart	Male	mdo ht M 1
Opossum	Kidney	Female	mdo kd F 1
Opossum	Kidney	Male	mdo kd M 1
Opossum	Liver	Female	mdo lv F 1
Opossum	Liver	Male	mdo lv M 1
Platypus	Brain	Female	oan br F 1	Brawand et al., 2011 GSE30352
Platypus	Brain	Male	oan br M 1
Platypus	Cerebellum	Female	oan cb F 1
Platypus	Cerebellum	Male	oan cb M 1
Platypus	Heart	Female	oan ht F 1
Platypus	Heart	Male	oan ht M 1
Platypus	Kidney	Female	oan kd F 1
Platypus	Kidney	Male	oan kd M 1
Platypus	Liver	Female	oan lv F 1
Platypus	Liver	Male	oan lv M 1
Echidna	Brain	Female	echidna_female_brain	Zhou et al., 2021 PRJNA591380
Echidna	Brain	Male	echidna_male_brain
Echidna	Heart	Female	echidna_female_heart
Echidna	Heart	Male	echidna_male_heart
Echidna	Kidney	Female	echidna_female_kidney
Echidna	Kidney	Male	echidna_male_kidney
Echidna	Liver	Female	echidna_female_liver
Echidna	Liver	Male	echidna_male_liver
Assembly version used for mapping and alignment
Human	GRCh38
Chimp	Clint_PTRv2
Bonobo	panpan1.1
Macaque	Mmul_10
Marmoset	Callithrix jacchus-3.2
Mouse	GRCm38
Rat	Rnor_6.0
Opossum	MonDom5
Platypus	mOrnAna1.pri.v4
Echidna	mTacAcu1.pri

## Sheet: Supplementary Data 2 
Supplementary Data 2. KDM5C/Kdm5c TPM values in all species
		Brain	Heart	Liver	Kidney	Tissue Average	Female/Male Fold Change
Human	Female	1574.07	1158.75		1178.99	1303.94	1.28324
Human	Male	1312.5	1036.56		699.328	1016.13
Chimp	Female	1072.6	888.313	1488.19	1203.34	1163.11	1.41436
Chimp	Male	980.84	599.484	1054.46	654.646	822.358
Bonobo	Female	922.093	895.923	527.356	980.396	831.442	1.1873
Bonobo	Male	800.17	838.072	524.398	638.487	700.282
Macaque	Female	1272.9	1210.33	771.081	1378.96	1158.32	1.34267
Macaque	Male	1104.14	690.863	754.38	901.406	862.698
Marmoset	Female	1285.65	807.596	1033.71	1211.61	1084.64	1.67122
Marmoset	Male	895.1	420.681	457.33	822.942	649.013
Mouse	Female	1373.71	2033.51	2368.92	1868.65	1911.2	1.2238
Mouse	Male	1250.54	1301.14	1637.54	2057.53	1561.69
Rat	Female	524.185	772.626	811.442	894.811	750.766	1.51032
Rat	Male	537.888	425.354	511.792	513.329	497.091
Opossum	Female	1933.23	4690.24	3206.07	3174.31	3250.96	1.37331
Opossum	Male	1635.87	2892.29	2590.41	2350.43	2367.25
Platypus	Female	1079.41	812.434	1544.1	1719.22	1288.79	1.26685
Platypus	Male	1088.35	473.539	1278.1	1229.27	1017.32
Echidna	Female	743.403	445.104	738.974	954.553	720.508	1.60212
Echidna	Male	354.038	204.866	563.396	676.582	449.721

## Sheet: Supplementary Data 3
Supplementary Data 3. TPM values of X-linked genes in Human
			Female TPM				Male TPM
Gene Name	X Chromosome Start position	Gene Length (nt)	Brain	Heart	Kidney	Average TPM per gene	Brain	Heart	Kidney	Average TPM per gene
XG	2751104	65396		5.97255		5.97255		5.86096		5.86096
GYG2	2828712	54108	34.2652	18.7682	24.8356	25.9564	25.3309	94.0196	74.8314	64.7273
ARSD	2903972	25373	76.6792	158.554	2898.37	1044.53	110.945	398.248	2350.95	953.382
ARSL	2934521	33791	14.2249	15.0264	1462.84	497.365	14.0404		1254.85	634.446
ARSF	3040234	72495	5.26224		48.3403	26.8013			122.258	122.258
MXRA5	3308565	38087	6.41036	35.8924	690.43	244.244	11.0727	494.02	256.145	253.746
PRKX	3604340	109309	23.5923	67.5332	56.6471	49.2575	9.74169	26.4575	79.9165	38.7052
LOC389906	3817535	26359	15.0516	23.7084	23.991	20.917		23.7942	31.4475	27.6208
FAM239B	3885275	35467			7.42919	7.42919			10.7869	10.7869
NLGN4X	5890026	338852	26.5018	6.1091	0.855359	11.1554	33.2611	6.68391		19.9725
LOC105373156	6226358	3933	50.4381			50.4381	80.4204			80.4204
PUDP	6768840	379313	6.21541	18.0199	36.5388	20.258	4.36386	21.5873	13.8685	13.2732
STS	7147290	207351	39.9607	25.8063	39.5203	35.0958	27.3047	27.5591	14.2994	23.0544
PNPLA4	7898247	30340	68.1495	235.585	956.176	419.97	83.0522	470.864	455.003	336.306
ANOS1	8528874	203263	8.1829	4.99604	1.42594	4.86829	1.91916	13.8853		7.90221
TBL1X	9463295	256445	24.7833	44.6257	84.253	51.2207	26.312	45.7892	141.105	71.0688
GPR143	9725346	60914	14.0285		30.7119	22.3702	6.57711		59.6664	33.1217
SHROOM2	9786406	163037	43.3813	3.35392	36.2016	27.6456	31.4928	4.91551	63.9445	33.4509
WWC3	10015254	129220	101.852	575.504	110.926	262.761	106.067	426.853	74.7575	202.559
CLCN4	10156945	80715	781.736	181.463	90.0992	351.1	798.489	434.713	58.8537	430.685
MID1	10445310	388373	30.6271	13.5768	21.7782	21.994	30.4859	14.8931	9.52249	18.3005
HCCS	11111332	11754	404.4	671.239	887.719	654.453	346.234	1242.1	523.496	703.943
ARHGAP6	11137544	528376	1.54508	9.24013	16.9552	9.24679	1.13737	6.59453	5.61153	4.44781
MSL3	11758159	17613	306.697	306.025	227.393	280.038	289.123	247.288	276.949	271.12
FRMPD4	11822439	902084	14.4799			14.4799	7.81894	1.27466		4.5468
PRPS2	12791355	32872	131.371	86.7377	510.598	242.902	76.9757	52.9994	248.288	126.088
TLR7	12867072	23289	7.53505		12.4454	9.99021		14.9615		14.9615
TMSB4X	12975110	2113	59380.4	174847	71877.1	102035	34423.5	48530.9	51225	44726.5
EGFL6	13569601	63974	1.66968			1.66968			5.4819	5.4819
TCEANC	13653110	12299	63.8964	47.6357	49.2747	53.6023	54.8629	62.3276	38.8833	52.0246
LOC107985656	13665712	16223	74.7782			74.7782	26.6453	32.2172		29.4313
RAB9A	13689121	21383	150.932	217.365	272.326	213.541	104.036	179.247	117.788	133.69
TRAPPC2	13712242	22393	150.939	64.5358	182.383	132.619	213.282	63.7968	84.0004	120.36
OFD1	13734713	39265	86.6639	180.046	250.976	172.562	67.9334	84.3034	47.0938	66.4436
GPM6B	13770922	167902	428.241	14.1901	4.39408	148.942	251.173	18.2622	3.60778	91.0143
GEMIN8	14002494	27424	102.661	150.969	295.928	183.186	139.939	199.478	239.485	192.968
GLRA2	14529298	202514	12.0937			12.0937	19.3667			19.3667
FANCB	14690863	182392	1.5896			1.5896	1.84975			1.84975
MOSPD2	14873421	48906	63.4953	46.3209	71.1177	60.3113	56.6973	32.061	9.77847	32.8456
ASB9	15243987	26489			157.166	157.166			256.363	256.363
ASB11	15281697	33943		337.154		337.154		959.817		959.817
PIGA	15319451	16103	72.9664	92.1697	137.448	100.861	106.721	75.7336	27.7181	70.0575
PIR	15384799	108789	3.7872	7.53955	10.657	7.32791	3.29505	8.00723	7.03344	6.11191
ACE2	15494520	107638	0.708832	239.128	502.806	247.548		40.4643	239.325	139.894
BMX	15500777	55742		23.8236		23.8236		10.6266		10.6266
CLTRN	15627318	48306	8.68702	10.5112	846.558	288.585	2.40082	8.6558	341.217	117.425
CA5BP1	15674916	28805	101.977	119.324	101.536	107.612	69.5432	191.125	55.3406	105.336
ZRSR2	15790451	36356	116.473	203.047	150.024	156.515	61.1892	69.0055	51.739	60.6446
AP1S2	15825806	29160	130.564	237.081	43.373	137.006	140.647	283.197	28.4268	150.757
CTPS2	16587999	124918	20.1557	31.267	33.749	28.3906	39.0773	28.7303	41.0906	36.2994
SYAP1	16719612	45728	147.662	275.033	539.336	320.677	136.262	198.115	150.596	161.658
TXLNG	16786432	58087	135.553	102.878	101.156	113.196	81.496	56.3866	52.1418	63.3415
RBBP7	16844341	26021	545.672	1151.28	1076.4	924.453	445.289	1470.3	855.211	923.6
REPS2	16946658	274066	69.7924	10.6885	19.9013	33.4607	79.4774	10.5524	16.984	35.6713
NHS	17375200	360794	6.57673	6.49536	27.2405	13.4375	4.88007	3.76645	11.3108	6.65243
SCML1	17737449	17539	94.3983	247.189	255.394	198.994	126.837	341.705	118.155	195.565
RAI2	17800049	61297	48.6684	302.03	104.456	151.718	71.7242	221.693	130.55	141.322
SCML2	18239313	115776	3.09734		2.95863	3.02798	3.91578	4.81536		4.36557
CDKL5	18425605	228024	86.2269	19.1844	15.2531	40.2215	43.5551	27.5055	23.4893	31.5166
PPEF1	18675909	152012	6.5751			6.5751	0.693571			0.693571
PHKA2	18892298	91816	72.046	310.964	133.157	172.056	108.743	359.764	189.243	219.25
LOC101928415	18984190	98635	5.33737	7.91973	5.60989	6.28899	3.42048	9.53806	6.14136	6.36663
ADGRG2	18989307	133649		5.26039		5.26039		5.47496		5.47496
PDHA1	19343893	17825	1089.35	6266.83	5497.47	4284.55	1062.3	9517.82	2285.83	4288.65
MAP3K15	19360058	155203	1.96639		12.0538	7.0101	0.679311		15.8173	8.24831
SH3KBP1	19533965	353635	36.0952	66.8208	34.8704	45.9288	9.98753	81.682	38.7664	43.4786
BCLAF3	19912860	78180	30.0583	46.9617	52.2398	43.0866	37.2205	31.1982	21.2055	29.8747
MAP7D2	20006713	110194	237.005		70.7782	153.892	159.208		32.1149	95.6613
EIF1AX	20124525	17313	678.227	489.552	553.981	573.92	733.201	378.367	191.515	434.361
RPS6KA3	20149911	117603	71.3647	157.424	162.885	130.558	94.3118	147.253	41.4777	94.3476
CNKSR2	21374418	280271	100.615	2.36909		51.4921	167.511	2.85941		85.1852
KLHL34	21654690	3640	647.688	236.066		441.877	593.774	1196.56		895.169
SMPX	21705978	52138	7.17052	779.095		393.133	10.1108	981.736		495.923
MBTPS2	21839617	45806	70.2909	83.5632	106.993	86.9491	193.572	134.641	43.849	124.021
YY2	21855987	2753	119.171	156.062	124.424	133.219	84.253	367.045		225.649
SMS	21940573	54264	296.534	239.687	660.379	398.866	298.24	244.647	277.314	273.4
PHEX	22032325	218985	1.53302			1.53302	1.73323			1.73323
PTCHD1	23334369	70005	227.35			227.35	396.694			396.694
PRDX4	23667493	18904	141.261	584.715	514.326	413.434	168.431	772.303	762.301	567.678
ACOT9	23701055	42221	101.197	429.241	215.93	248.789	106.877	486.912	178.207	257.332
LOC105373148	23750290	32816	2.5575			2.5575		10.618	19.4306	15.0243
SAT1	23783158	3065	4089.93	16324.1	34524.6	18312.9	2714.03	11698	28033	14148.4
APOO	23833348	74590	47.9735	60.7419	110.921	73.2122	62.8996	143.412	80.7836	95.6983
KLHL15	23983720	43466	68.809	51.2196	47.2836	55.7708	89.5046	56.9162	8.06835	51.4964
EIF2S3	24054956	23854	629.467	1715.98	2181.58	1509.01	790.711	888.116	1307.13	995.32
ZFX	24148982	67273	110.125	168.371	141.786	140.094	99.3613	135.702	30.3306	88.4648
PDK3	24465227	85239	152.167	52.6952	198.455	134.439	82.3767	87.8875	112.582	94.2822
PCYT1B	24558087	114800	51.8396			51.8396	33.5212	3.03519	3.05487	13.2038
POLA1	24693877	303109	7.85353	13.4013	9.47531	10.2434	8.73059	10.0011	7.99386	8.90852
IL1RAPL1	28587446	1369272	0.84696	0.48492		0.66594	0.408089	0.636176		0.522133
NR0B1	30304206	5184	22.0768			22.0768	24.4053			24.4053
GK	30653348	78114	8.39999	12.0003	191.596	70.6653	6.74854	20.519	95.5056	40.9244
TAB3	30827442	61949	95.5733	91.4208	259.455	148.816	113.517	102.368	67.9331	94.606
DMD	31119219	2220241	4.46394	28.6043	1.68521	11.5845	3.03438	41.1647	0.660541	14.9532
TMEM47	34627075	30210	221.997	496.469	259.915	326.127	61.7719	520.179	98.1463	226.699
LOC105373154	36902398	56706	3.76737		4.64662	4.20699			5.62228	5.62228
PRRG1	37349330	107965	47.8426	40.1561	26.8458	38.2815	16.9916	28.7233	23.0332	22.916
LANCL3	37571661	112802	4.32885			4.32885	3.08437			3.08437
XK	37685686	46444	67.354	47.0944	10.7793	41.7426	119.406	55.5174	6.86455	60.5959
CYBB	37780059	33402	22.1569	26.8947	103.339	50.7969	13.257	66.7628	87.8127	55.9442
DYNLT3	37838836	8735	709.255	518.688	726.976	651.64	519.008	370.977	127.746	339.244
SRPX	38149335	71589	48.7056	504.124	12.8821	188.57	46.6855	406.413	34.2915	162.463
RPGR	38269163	58346	29.2918	197.48	34.3217	87.031	30.3576	20.3046	9.83565	20.1659
TSPAN7	38561478	127440	1794.1	224.345	210.685	743.043	2044.67	147.644	235.911	809.409
MID1IP1	38801432	5100	6139.69	9902.38	5967.3	7336.46	2631.64	8294.22	4700.99	5208.95
LOC105373177	39774139	34294			10.7566	10.7566			31.6084	31.6084
BCOR	40051246	126144	67.5005	165.343	114.049	115.631	71.2937	136.454	73.2948	93.681
LOC107985687	40101736	4750	32.1252			32.1252	22.196			22.196
LOC105373181	40170593	2476	36.9777	236.62		136.799			128.763	128.763
ATP6AP2	40580970	25878	932.267	529.77	1776.77	1079.6	902.426	494.154	689.921	695.5
CXorf38	40626921	20757	116.521	225.802	345.279	229.201	114.792	167.866	182.778	155.145
MED14	40648305	87817	72.4597	97.8488	160.224	110.178	126.901	176.963	72.2464	125.37
USP9X	41085420	151159	228.298	280.096	308.187	272.193	226.892	327.788	167.678	240.786
DDX3X	41333308	31164	1766.17	3104.45	3439.49	2770.03	1126.57	1701.72	1057.81	1295.37
LOC107985678	41334304	3097	448.373	668.415	204.191	440.326	115.746	427.533	164.71	235.996
NYX	41447460	28954			17.2906	17.2906			24.2246	24.2246
CASK	41514934	408620	33.2547	12.2349	29.0174	24.8357	34.7549	13.3877	14.4342	20.859
GPR34	41686397	10878	31.5626		38.7558	35.1592	9.69214	54.4537		32.0729
MAOA	43654907	91917	68.3975	1194.9	1646.3	969.865	26.2669	504.177	650.003	393.482
MAOB	43766610	115840	171.577	553.975	991.731	572.428	65.8944	614.221	784.658	488.258
NDP	43948776	24614	209.543			209.543	170.478			170.478
EFHC2	44146254	197418	1.85508	8.50732		5.1812		15.0024		15.0024
FUNDC1	44523639	19220	156.405	225.57	238.54	206.839	190.895	264.683	44.787	166.788
KDM6A	44873175	239604	25.5381	35.3734	32.331	31.0809	26.5333	26.7578	14.6366	22.6426
DIPK2B	45148373	52503	40.5442	926.182	40.6506	335.792	30.5231	396.203	66.796	164.507
LINC01186	46325924	1750		892.757		892.757		1672.51		1672.51
KRBOX4	46447189	27450	81.9953	92.4873	77.7515	84.078	110.232	73.6229	34.8434	72.8995
ZNF674	46497725	47741	18.3787	18.8169	11.5903	16.262	22.3048	18.9762	8.01367	16.4316
ZNF674-AS1	46545490	2985	189.146	274.781	353.087	272.338	462.696	315.171	320.419	366.095
CHST7	46573765	24731	129.882	1563.52	35.1591	576.189	121.072	1151.09	109.577	460.578
SLC9A7	46599251	159912	89.2692	17.0973	24.5511	43.6392	123.488	17.2137	28.7093	56.4704
RP2	46837043	45315	23.0668	31.8912	59.3095	38.0892	24.4296	27.6814	8.44269	20.1846
JADE3	46912276	148966	13.0606	22.2866	22.8175	19.3882	8.84691	17.309	17.7637	14.6399
RGN	47078355	14959	340.709	308.099	2099.61	916.141	503.932	456.542	1176.46	712.312
LOC107985720	47129029	2171	108.946			108.946	106.839			106.839
NDUFB11	47142216	2994	4704.23	14323.9	11722.4	10250.2	5482.84	18806.9	18251.6	14180.4
RBM10	47145196	41619	948.881	804.267	782.515	845.221	1001.9	1219.82	859.494	1027.07
UBA1	47190847	24281	5251.04	4851.5	7859.91	5987.48	6553.13	7129.22	8295.73	7326.03
INE1	47204848	1013	218.423		364.153	291.288	228.972		597.979	413.475
CDK16	47217881	12116	5226.07	4825.85	6128.41	5393.44	11187	12409.3	6388.97	9995.12
USP11	47233009	15319	9664.79	2710.28	2762.36	5045.81	10146.7	4005.49	4054.15	6068.78
ZNF157	47370578	43920	9.2071			9.2071	20.6445			20.6445
ZNF41	47444691	41243	67.523	124.06	72.8317	88.1383	88.4493	161.365	44.0622	97.959
ARAF	47561100	10821	729.058	2822.61	4137.06	2562.91	859.35	5106.97	6078.18	4014.83
SYN1	47571901	47956	3186.11	117.282	6.59332	1103.33	3265.21	145.316	15.2907	1141.94
TIMP1	47582408	4381	632.182	12740	2796.7	5389.64	1381.36	6474.08	7364.6	5073.35
CFP	47623282	7023	222.71	300.319	101.299	208.109	235.692	243.109	86.2527	188.351
ELK1	47635520	15084	849.265	551.537	466.402	622.401	2019.99	796.948	659.447	1158.8
UXT	47651792	7388	240.624	1147.21	1080.64	822.826	349.629	740.457	2196.51	1095.53
ZNF81	47836864	88762	33.1795	35.6426	38.5907	35.8042	39.6724	22.3756	25.5019	29.1833
ZNF182	47974851	29138	84.5769	71.044	78.6729	78.098	103.846	63.3787	42.6724	69.9658
ZNF630	48057516	14142	66.899	41.4278	42.8532	50.3933	82.7524	68.9881	67.632	73.1242
SLC38A5	48458544	11716	511.861	110.013	42.7307	221.535	844.097	184.391	163.273	397.253
FTSJ1	48476021	10343	688.984	611.758	698.023	666.255	889.89	835.473	838.425	854.596
PORCN	48508992	11822	939.034	763.189	256.314	652.846	1184.34	863.583	364.07	803.997
EBP	48521808	6908	904.567	972.495	4577.15	2151.4	1162.98	2491.73	6521.26	3391.99
TBC1D25	48539619	22990	390.613	555.546	308.304	418.154	693.855	953.32	418.803	688.659
RBM3	48574479	6683	2042.43	4237.19	7707.99	4662.54	2825.48	4478.67	4269.66	3857.94
WDR13	48590053	18816	1788.22	5428.2	5136.51	4117.64	2155.02	8162.84	5330.56	5216.14
LOC107985695	48617240	22065	10.0277			10.0277	16.7237			16.7237
WAS	48683753	7674	141.181	396.994	312.454	283.543	105.788	467.673	361.442	311.635
SUV39H1	48695554	13462	350.825	188.588	275.979	271.797	402.552	344.246	364.714	370.504
GLOD5	48761572	12076			292.38	292.38			303.61	303.61
HDAC6	48801398	23584	1152.68	834.688	5302.44	2429.94	1702.79	1447.89	4605.71	2585.46
ERAS	48826513	3356	81.8445			81.8445	87.964			87.964
PCSK1N	48831096	4514	18156.5	242.275	25736.2	14711.7	14635.2	162.101	55655.3	23484.2
TIMM17B	48893447	4696	1359.9	4025.58	2884.04	2756.51	1585.06	5334.92	4704.86	3874.95
PQBP1	48897862	5283	4464.03	6587.31	5770.57	5607.31	4121.05	4511.31	6137.37	4923.24
SLC35A2	48903183	8775	482.564	618.698	1627.49	909.584	470.986	945.055	1478.73	964.924
PIM2	48913182	5842	672.597	334.287	338.272	448.385	1145.99	256.469	791.313	731.257
OTUD5	48922024	38759	1941.93	939.193	1275.34	1385.49	1146.55	675.141	1165.57	995.755
KCND1	48960983	11120	500.872	105.373	28.4343	211.56	899.767	119.071	65.9424	361.594
GRIPAP1	48973723	28541	1853.63	879.94	1045.99	1259.85	1838.51	616.523	758.477	1071.17
TFE3	49028726	14631	2013.94	2090.25	2415.02	2173.07	2148.83	1986.18	2597.43	2244.15
CCDC120	49053572	16286	457.709	107.922	796.006	453.879	517.251	119.812	446.336	361.133
PRAF2	49071161	2841	4565.48	2639.62	2049.68	3084.93	6590.83	3274.67	4578.58	4814.69
WDR45	49074433	26688	492.01	1249.84	1130.46	957.436	504.084	1216.82	1302.12	1007.68
GPKOW	49113396	11151	871.011	1127.86	1086.95	1028.61	871.738	1218.65	840.573	976.986
LOC105373195	49139605	16652	87.5137	72.7121	63.2936	74.5064	141.191	148.566	86.1565	125.304
MAGIX	49162569	5588	1187.88	202.7	1240.12	876.901	1473.54	561.194	1477.7	1170.81
PLP2	49171898	3337	633.334	5419.21	1326.54	2459.69	597.137	5607.19	2598.69	2934.34
PRICKLE3	49174802	11571	56.0476	560.336	264.151	293.512	43.736	758.852	349.925	384.171
SYP	49187812	12390	27002.7	157.62	253.071	9137.8	19890.7	179.985	344.806	6805.15
SYP-AS1	49198839	3615	187.841			187.841	113.743			113.743
CACNA1F	49205063	28341	33.9207			33.9207	57.6614			57.6614
CCDC22	49235470	15056	317.736	474.737	512.772	435.082	593.82	768.344	815.254	725.806
FOXP3	49250436	14496	28.422		29.0829	28.7525	40.0021		30.7908	35.3965
PPP1R3F	49269793	31672	699.328	517.947	165.555	460.943	931.077	561.076	183.205	558.453
USP27X-AS1	49876724	2632	133.346		290.321	211.834	452.649	172.102		312.375
USP27X	49879484	3074	2335.58	762.357	934.305	1344.08	5508.21	464.737	435.599	2136.18
CLCN5	49922596	176639	17.4935	11.277	438.11	155.627	31.0971	8.87673	370.006	136.66
CCNB3	50202713	149201	0.818196			0.818196	1.05996			1.05996
SHROOM4	50575534	238630	28.8717	106.553	55.7612	63.7288	12.7244	51.9819	54.2429	39.6497
LOC105373204	51321821	74362	1.74424			1.74424	1.70137			1.70137
NUDT10	51332231	5294	492.891		124.429	308.66	234.999		132.489	183.744
EZHIP	51406948	1895	169.102			169.102	166.909			166.909
NUDT11	51490011	6581	559.969			559.969	366.87			366.87
GSPT2	51743442	2790	1350.93	965.953	736.642	1017.84	1201.69	1173.95	1074.15	1149.93
MAGED1	51802998	99356	375.666	203.239	394.351	324.419	631.806	609.864	649.469	630.379
GPR173	53048789	31826	372.784	31.9082	22.3536	142.349	445.232	73.3534	51.0893	189.891
TSPYL2	53082367	6173	28601.9	8307.68	1972.02	12960.5	18876.1	6203.38	2406.75	9162.09
KANTR	53094157	53851	29.8949	19.5831	5.38226	18.2868	40.5271	41.4108	20.7213	34.2197
KDM5C	53176277	49145	1574.07	1158.75	1178.99	1303.94	1312.5	1036.56	699.328	1016.13
IQSEC2	53225784	95572	719.688	84.1875	215.872	339.916	649.871	61.9791	251.859	321.236
SMC1A	53374149	48579	932.925	1132.85	1086.42	1050.73	829.923	667.772	549.968	682.554
RIBC1	53422856	8264	38.7765		223.189	130.983	24.24	54.8126	254.622	111.225
HSD17B10	53431258	3118	2770	10359.5	21337.9	11489.1	2661.14	14103	20480.8	12415
HUWE1	53532096	154627	853.433	827.504	820.838	833.925	1118.9	1612.77	804.12	1178.6
PHF8	53936680	112255	92.8441	120.388	99.2889	104.174	118.81	122.298	169.555	136.888
FAM120C	54068324	114960	51.3693	25.8213	27.2751	34.8219	44.4799	44.252	29.9515	39.5611
WNK3	54192823	165872	11.4074		10.1665	10.787	7.50028	2.94091	7.30386	5.91502
TSR2	54440375	7657	5143.61	4499.05	6524.48	5389.05	3639.21	3362.89	4255.34	3752.48
FGD1	54445454	50780	63.2555	66.148	45.1432	58.1823	71.2148	88.5165	70.9459	76.8924
GNL3L	54530219	37070	166.92	374.039	330.519	290.493	176.619	474.675	284.674	311.989
MAGED2	54807745	8270	3130.31	4656.75	7997.13	5261.4	4323.06	5262.4	11962.4	7182.62
TRO	54920563	10873	1605.52	251.455	598.568	818.514	1689.15	346.1	554.184	863.144
PFKFB1	54932961	67091			35.3463	35.3463	1.57146	12.9838	8.07842	7.54457
APEX2	55000363	8694	205.355	593.015	2673.1	1157.16	288.62	901.758	1393.5	861.291
FAM104B	55143102	18093	98.2549	114.413	218.447	143.705	117.709	119.401	220.263	152.458
MAGEH1	55452127	1439	13796.1	4614.23	5401.66	7937.32	7429.26	2542.47	4032.3	4668.01
USP51	55484524	5351	189.638	87.5906	576.125	284.451	287.665	188.838	137.036	204.513
LOC101928692	55488960	2553	77.7019		103.208	90.4552	41.2969		137.367	89.3322
RRAGB	55717747	42462	132.966	109.461	130.933	124.453	121.416	91.9062	124.638	112.653
KLF8	55908123	383408	5.21374	20.476	18.8302	14.84	6.57212	9.63323	5.82075	7.34203
UBQLN2	56563593	3417	8382.21	4240.73	3069.05	5230.66	11317.6	7994.63	2407.22	7239.81
NBDY	56729242	89937	41.0597	67.3139	90.5286	66.3007	38.2162	37.9678	109.183	61.7889
SPIN3	56975120	20681	232.791	103.873	119.763	152.142	403.759	92.6656	98.6621	198.362
SPIN2B	57112142	9763	176.618	180.028	148.438	168.361	149.027	214.139	140.419	167.862
FAAH2	57121861	367335	2.63785		9.1815	5.90968	4.10433		6.68298	5.39366
SPIN2A	57133043	5645	36.4929			36.4929	46.6922			46.6922
ZXDB	57591836	5641	554.545	512.374	392.364	486.428	919.555	574.452	373.018	622.342
NLRP2B	57677067	3193	45.4008			45.4008	52.8311			52.8311
ZXDA	57905430	5203	209.697	217.699	232.954	220.116	267.478	435.298	153.189	285.322
SPIN4	63347228	4104	234.246		160.509	197.377	107.897	101.883		104.89
LINC01278	63426558	134537	58.4123	65.3209	70.3102	64.6812	58.9311	107.74	95.7373	87.4696
ARHGEF9	63634967	150579	368.974	97.0104	109.541	191.842	282.729	155.963	92.3132	177.002
AMER1	64185117	20591	179.71	257.972	199.624	212.436	229.387	294.442	241.54	255.123
ASB12	64224194	6413		66.9951		66.9951		130.4		130.4
MTMR8	64268081	127371	1.31784		2.6893	2.00357	1.48995		3.00367	2.24681
ZC4H2	64915802	118939	18.4747	14.4491	17.5012	16.8083	21.2743	10.8394	35.9188	22.6775
ZC3H12B	65034815	473072	6.01576	1.07332	1.55954	2.88287	8.98145	1.10482	2.69572	4.26066
LAS1L	65512582	22224	640.617	565.907	803.847	670.124	1103.93	551.884	760.318	805.378
MSN	65588382	153549	143.453	1085.14	1788.25	1005.61	90.4976	791.511	1118.72	666.91
VSIG4	66021738	18387	26.5569	161.441	203.49	130.496	13.1882	238.774	201.136	151.033
HEPH	66162526	106337	53.6693	102.845	16.3541	57.6229	19.2347	151.058	54.267	74.8532
EDA2R	66594384	44919	3.73682	19.999	12.905	12.2136	2.81657	9.30847		6.06252
AR	67544021	186598	2.94398	49.8174	31.913	28.2248	1.69505	107.745	36.2219	48.5539
OPHN1	68042344	391497	14.3241	9.87684	8.61484	10.9386	12.6572	8.90018	10.8309	10.7961
YIPF6	68498362	74097	105.853	152.338	223.674	160.622	125.498	115.681	171.247	137.475
STARD8	68647669	78173	25.9617	203.352	328.972	186.095	20.0955	220.636	608.898	283.21
EFNB1	68828997	13167	298.421	5200.04	2847.63	2782.03	173.757	2291.7	2394.7	1620.05
PJA1	69160746	4770	5833.46	1694.97	2204.04	3244.16	3642.57	1921.16	2526.48	2696.74
FAM155B	69504326	28182	282.643	103.944	129.96	172.182	274.221	1047.22	36.2009	452.548
EDA	69616086	423386	1.29749	9.87094	12.1357	7.76804	1.12058	14.5668	14.3073	9.99824
IGBP1	70133447	32877	336.268	699.736	689.243	575.082	373.275	603.042	894.088	623.469
RAB41	70280592	4410	107.266			107.266	98.0198			98.0198
PDZD11	70286595	3363	1311.32	1416.92	2757.92	1828.72	1203.85	2569.52	3232.73	2335.37
GDPD2	70423031	10360	86.1659			86.1659	46.813	77.3562		62.0846
LOC105373244	70427358	9442	18.5854	41.3664		29.9759		225.109		225.109
DLG3	70444835	60655	629.825	144.886	269.768	348.16	423.428	139.02	332.72	298.389
SNX12	71059247	14179	863.113	953.107	1704.08	1173.43	1148.82	1073.9	2167.57	1463.43
FOXO4	71095851	7683	4309.91	3370.5	1320.37	3000.26	1955.48	3006.84	2236.66	2399.66
IL2RG	71107404	4173	32.9104	711.339	101.027	281.759	27.7916	217.096	534.8	259.896
MED12	71118596	23854	654.415	1144.53	846.123	881.689	908.279	1897.47	920.873	1242.21
NLGN3	71144389	30918	1010.54	27.7922	25.5668	354.632	1021.3	52.968	47.4338	373.901
GJB1	71215212	10304	950.754		4339.52	2645.14	724.429		7113.36	3918.9
ZMYM3	71239624	15573	1062.66	433.895	1182.69	893.083	1479.27	1129.92	1838.42	1482.54
NONO	71283192	17976	3451.97	3698.09	5792.82	4314.29	4080.35	2818.37	5689.62	4196.11
ITGB1BP2	71301750	3621	73.7477	3160.46	116.428	1116.88	46.5865	8342.91		4194.75
TAF1	71366220	164305	61.3425	105.071	74.5707	80.328	61.7937	89.705	34.5391	62.0126
OGT	71533104	42788	1137.65	1718.86	952.036	1269.51	1584.62	1617.28	548.4	1250.1
GCNA	71578024	35559	92.2631	67.0026	12.5969	57.2875	18.6793	27.4369	15.242	20.4527
NHSL2	71911073	242213	36.1621	23.2208	10.117	23.1666	154.743	19.2768	8.819	60.9462
RTL5	72127110	4805	6461.05	999.823	1118.67	2859.85	9075.19	928.205	1837.93	3947.11
FLJ44635	72144184	17566	7.38389	22.2351	15.0001	14.873	16.2054			16.2054
PIN4	72181676	82288	45.8036	139.548	112.392	99.2478	25.2405	36.8392	25.9585	29.3461
RPS4X	72272042	5206	10918.5	47003.3	46290.6	34737.5	15136.2	27749.3	53689.4	32191.7
CITED1	72301638	5519	241.928			241.928	187.212			187.212
HDAC8	72329516	243587	21.863	29.5036	42.8358	31.4008	18.4817	17.7376	17.9312	18.0502
PHKA1	72578814	135492	15.5419	49.0057	32.0875	32.2117	14.0064	89.2366	14.5888	39.2773
PABPC1L2B	73002939	3167	944.381			944.381	629.191			629.191
PABPC1L2A	73077276	2236	651.734			651.734	570.535			570.535
NAP1L6P	73126037	2043	82.1606		270.843	176.502			156.053	156.053
NAP1L2	73212299	2552	15211.6	1851.89	2075.3	6379.61	9857.31	1024.02	387.278	3756.2
CHIC1	73563045	124064	50.6746	27.7044	35.0432	37.8074	47.5045	26.1195	8.73725	27.4537
JPX	73944324	126060	5.14459	7.4361	6.89767	6.49279	5.43632	6.63378	2.782	4.9507
FTX	74028136	265438	1.8971	2.20719	2.0846	2.06296	2.34346	2.10031	2.52231	2.32203
SLC16A2	74421493	112423	62.0976	63.2306	168.984	98.1041	67.8972	95.4603	177.526	113.628
RLIM	74582976	31648	594.506	388.755	369.66	450.973	467.391	354.517	214.573	345.494
NEXMIF	74732856	192596	23.8087		4.10431	13.9565	26.0572		2.48305	14.2701
ABCB7	75051048	105235	27.3332	94.2725	87.1335	69.5797	39.5736	118.536	59.6826	72.5974
UPRT	75156369	148528	15.3079	23.6671	31.7549	23.5767	17.3911	32.1395	16.9574	22.1627
TERF1P7	75325171	34284	9.12434	15.9495		12.5369	10.4558	12.196		11.3259
ZDHHC15	75368427	155075	7.23244	10.0746	8.4956	8.60089	10.1301	13.2568	5.13973	9.50886
LOC107985664	75523500	268320	0.76775			0.76775	0.785861			0.785861
TTC3P1	75740538	2541	417.368	261.31	238.5	305.726	1373.38	685.634	150.563	736.527
MAGEE2	75782987	2267	407.233			407.233	674.35			674.35
PBDC1	76172929	5385	307.456	834.11	1291.77	811.111	315.216	388.233	544.683	416.044
MAGEE1	76427710	3632	5394.59	397.894	435.283	2075.92	6711.36	1074.48	368.676	2718.17
ATRX	77504878	281357	111.589	92.1768	46.5441	83.4366	97.1283	63.7789	21.1897	60.699
MAGT1	77825747	69821	63.5984	231.593	390.589	228.594	26.7273	331.866	191.324	183.306
COX7B	77899468	7908	2314.58	10194.2	11202	7903.62	2770.43	26066.9	7643.87	12160.4
ATP7A	77910656	139739	5.56918	12.0188	36.5805	18.0562	4.14967	18.9506	14.8299	12.6434
PGK1	78104248	25047	3051.95	3847.02	7166.13	4688.37	2828.67	5734.29	5269.71	4610.89
TAF9B	78129748	9902	496.217	674.504	508.249	559.657	568.574	563.021	338.071	489.889
CYSLTR1	78271468	56223	1.76416	13.1993		7.48173	1.87523			1.87523
LPAR4	78747658	11056	10.3515			10.3515	11.4433			11.4433
ITM2A	79360384	7168	962.231	3236.68	382.297	1527.07	961.941	2017.33	627.138	1202.14
BRWD3	80669503	140374	33.4814	32.8327	39.2306	35.1816	38.6051	15.1416	14.3086	22.6851
HMGN5	81113699	88214	10.3789	5.75595	25.0904	13.7418			4.33696	4.33696
SH3BGRL	81201984	96563	95.7637	97.8849	188.007	127.219	35.5939	51.9612	53.8169	47.124
POU3F4	83508290	3837	451.381		164.811	308.096	241.802		174.489	208.146
RPS6KA6	84058346	129853	14.3954	3.91023	32.8722	17.0593	14.9394		9.32982	12.1346
HDX	84317878	184700	6.65071	2.96055	2.99584	4.20237	4.50951	1.88652		3.19801
APOOL	85003852	89463	36.7572	58.0657	130.475	75.0992	30.5228	138.654	55.9497	75.0423
ZNF711	85243820	29542	203.256		45.4879	124.372	174.517	16.5126	22.6632	71.2309
CHM	85861180	186378	29.0242	18.8608	34.2126	27.3659	39.3151	17.5736	7.01344	21.3007
KLHL4	87517730	152320	21.4887		8.47627	14.9825	7.75229	3.66008		5.70618
PABPC5	91434839	3745	91.679	125.153		108.416	36.5982			36.5982
NAP1L3	93670930	2648	13550.8	531.002	218.913	4766.92	13553.2	763.198		7158.17
FAM133A	93673716	38558	23.7452			23.7452	15.0389			15.0389
LOC107985704	94523395	77090			3.41797	3.41797			4.96278	4.96278
DIAPH2	96684663	920334	1.08601	7.34196	1.97547	3.46781	0.332217	4.01317	1.87064	2.07201
PCDH19	100291644	118629	63.0939	13.4991		38.2965	7.0211	14.3924		10.7067
TSPAN6	100627108	9996	131.284	496.237	1249.45	625.656	68.5576	240.519	1658.51	655.863
SRPX2	100644199	31589	3.38144	363.515	11.6777	126.191	4.33887	83.8311	67.6209	51.9303
SYTL4	100671964	60173	34.3619	77.8916	32.4038	48.2191	4.02991	34.1647	60.9309	33.0419
CSTF2	100820359	23175	189.632	107.863	256.954	184.816	260.223	133.813	154.078	182.704
XKRX	100886919	70482	2.81452		3.73842	3.27647	2.39337	4.94366		3.66852
TRMT2B	100973359	78759	30.0311	120.508	119.101	89.8802	28.2456	101.312	117.797	82.4517
TMEM35A	101078879	17488	927.975			927.975	1143.05			1143.05
CENPI	101098159	83688	1.4587			1.4587	1.38579			1.38579
DRP2	101219786	44711	193.853			193.853	12.9693			12.9693
TIMM8A	101345661	3081	364.028	507.084	761.139	544.084	290.868	678.558	558.784	509.403
BTK	101349447	41349	4.24397		9.55855	6.90126		15.1682		15.1682
GLA	101397803	10122	97.991	223.807	476.377	266.058	222.903	261.622	507.109	330.545
HNRNPH2	101408133	6007	33.0236			33.0236	36.8579	92.8089	63.6891	64.452
ARMCX4	101418278	117710	96.9678	76.3178	52.1565	75.1473	155.67	52.9867	29.7935	79.4834
ARMCX1	101550547	4153	2110.9	4316.8	1516.36	2648.02	1604.44	3481.88	560.406	1882.24
ARMCX6	101615118	2883	1127.39	1259.94	1590.27	1325.87	409.583	1063.57	1426.55	966.567
ARMCX3	101623130	8780	3342.13	3456.51	3715.28	3504.64	2090.61	3274.06	976.786	2113.82
ARMCX2	101655281	4597	1691.25	2260.05	1467.34	1806.22	1658.18	2652.9	1872.54	2061.21
ZMAT1	101882288	49847	42.7046	80.7067	66.6036	63.3383	35.1106	54.5234	18.5482	36.0607
TCEAL2	102125679	2033	16167.7	211.333	2216.28	6198.43	11367.7		893.88	6130.78
TCEAL6	102138502	3979	4343.14		125.819	2234.48	3288.26			3288.26
LOC105373299	102141728	2215	82.6697			82.6697	166.595			166.595
BEX5	102153707	2270	4564.39	585.011	2681.34	2610.25	2410.52		828.644	1619.58
ARMCX5	102599206	4953	255.711	189.258	606.46	350.476	234.149	274.362	321.843	276.785
ARMCX5-GPRASP2	102599348	308762	9.56305	1.89749	1.10939	4.18997	3.89269	1.35421	1.34234	2.19641
GPRASP1	102651366	7717	7263.91	2080.2	1137	3493.7	8126.27	1056.56	1173.31	3452.05
LINC00630	102769153	195370	5.31117	2.99878	3.7763	4.02875	4.85683	1.78348	1.79505	2.81179
BEX1	103062651	1520	34409.1	359.746	2946.94	12571.9	27363.5	504.32	1510.19	9792.68
BEX4	103215092	2154	17994	7815.25	7620.93	11143.4	12001.7	4448.51	6172.09	7540.77
TCEAL8	103252995	2198	2776.97	3767.21	3560.37	3368.18	2163.3	2583.97	1639.05	2128.77
TCEAL5	103273691	3059	8280.71			8280.71	4532.26			4532.26
BEX2	103309346	1644	18679.8	261.338	7805.36	8915.51	20650.1	423.892	4227.62	8433.88
TCEAL7	103330186	2140	4057.3	346.778		2202.04	3128.45			3128.45
TCEAL9	103356506	1956	2730.48	4532.82	4431.93	3898.41	1207.39	1300.41	782.374	1096.73
BEX3	103376323	1841	47112.8	27644.1	34378.4	36378.4	31995.8	30717.9	30046.1	30919.9
LL0XNC01-250H12.3	103404777	114467	4.5325		2.99246	3.76248	3.59214		3.6208	3.60647
LINC02589	103530767	24186	3.15461			3.15461	6.97469			6.97469
TCEAL4	103576231	11505	2496.16	3747.95	3533.83	3259.31	1416.74	1802.01	978.205	1398.99
LOC105373302	103587856	41785	27.5718	11.2169	9.45882	16.0825	9.8404			9.8404
TCEAL3	103607906	2021	15429.3	9315.2	8552.7	11099.1	10444	4827.46	2429.38	5900.28
TCEAL1	103628716	2237	2530.74	2182.51	1578.36	2097.2	2361.24	1183.79	413.308	1319.45
MORF4L2	103675498	12660	3146.51	2498.98	2189.51	2611.67	2679.91	1992.65	1646.97	2106.51
MORF4L2-AS1	103687284	5276	66.5215	74.0298	114.865	85.1389	55.9528	79.2508		67.6018
GLRA4	103705494	23001	22.2248			22.2248	14.668			14.668
LOC107985661	103749667	17157	49.8065			49.8065	30.7254			30.7254
RAB9B	103776324	55958	80.445	57.2352	5.65047	47.7769	145.265	140.726		142.995
PLP1	103776506	16113	44719.1	390.266		22554.7	16595.6	415.195	25.7222	5678.84
TMSB15B-AS1	103881747	37801	3.83495			3.83495	5.57822			5.57822
TMSB15B	103918896	55530	2.61057			2.61057	3.98713			3.98713
SLC25A53	104099214	57795	17.5578	10.8129	11.3977	13.2561	7.2969	13.2635		10.2802
ZCCHC18	104112445	8885	481.742	281.342	112.692	291.925	383.278	172.553		277.915
LOC286437	104122305	2327	1282	906.377	690.716	959.699	983.178	1377.59	219.213	859.992
FAM199X	104166453	29449	509.616	185.682	657.632	450.976	410.64	227.174	146.152	261.322
NRK	105821942	136668	7.20165	6.00155	44.536	19.2464	34.2519	16.062	13.2969	21.2036
PWWP3B	106168278	40683	43.5095	37.4423	20.0777	33.6765	3.10983	59.9532		31.5315
RADX	106611930	67513	18.7599	10.4135	17.1724	15.4486	6.24657	11.8705	8.02792	8.71498
RNF128	106693838	103178	9.68709		162.163	85.9252	4.29171		23.7928	14.0423
TBC1D8B	106802673	73477	5.08808	6.9104	60.9626	24.3204	1.72186	6.63902	25.1662	11.1757
CLDN2	106900164	30697			4315.84	4315.84			5547.13	5547.13
MORC4	106940300	59944	31.9475	58.6419	108.132	66.2406	17.0606	51.7335	101.585	56.793
RBM41	107061885	56937	50.5191	73.4007	78.672	67.5306	48.5149	40.3903	24.6377	37.8476
NUP62CL	107123427	83006			19.681	19.681			6.52952	6.52952
FRMPD3	107522450	82814	123.732			123.732	208.153			208.153
PRPS1	107628424	22602	533.359	374.994	581.727	496.693	667.049	427.032	555.765	549.949
TSC22D3	107713221	64108	784.538	1522.53	440.193	915.753	717.697	888.654	1383.52	996.625
MID2	107820453	111184	34.4485	38.2909	40.9987	37.9127	59.0765	26.6381	38.1374	41.284
PSMD10	108084205	7439	1674.87	945.081	1445.15	1355.03	1373.34	824.376	355.718	851.144
ATG4A	108091667	63004	21.5556	68.1924	101.208	63.6519	29.6192	77.4261	32.8918	46.6457
COL4A6	108155607	283886	0.40314	14.9966	9.83847	8.41275	0.408524	38.9083	12.1289	17.1486
COL4A5	108439838	257707	23.3889	9.24517	19.4264	17.3535	10.0232	16.9009	19.7941	15.5728
NXT2	109535824	8874	57.6056		139.555	98.5801	41.5831		86.2251	63.9041
KCNE5	109623700	1472	399.109			399.109	1346.54	284.054		815.296
ACSL4	109641335	92057	121.586	176.926	250.162	182.891	105.022	124.906	57.4901	95.8062
TMEM164	110002413	181838	17.0353	90.4292	47.2388	51.5678	16.1766	132.41	63.6449	70.7438
AMMECR1	110194186	246047	2.48074	3.49233	11.1373	5.70347	2.87095	3.68199	6.47879	4.34391
RTL9	110358101	98233	3.26213			3.26213	8.15689	8.51297		8.33493
CHRDL1	110673856	121961	65.8118	32.3453	62.8692	53.6754	36.9991	95.7086	52.0204	61.5761
PAK3	110944241	283120	58.1823	4.55255	2.69894	21.8113	9.71938	3.19985	2.02695	4.98206
CAPN6	111245099	25384			36.3307	36.3307			290.131	290.131
DCX	111293779	118426	14.1737			14.1737	2.67081			2.67081
ALG13	111680741	83423	51.9483	99.7252	84.6476	78.7737	50.5525	116.95	37.8348	68.4457
TRPC5	111774314	308629	3.41155			3.41155	2.32296			2.32296
AMOT	112774503	66443	183.5	84.6495	375.946	214.698	58.3939	132.678	246.156	145.742
IL13RA2	115003982	13634	7.83455		42.5173	25.1759			42.0912	42.0912
LRCH2	115110611	123485	17.1767	9.48895		13.3328	17.2467	5.36126		11.304
PLS3	115561174	89687	106.338	298.749	668.959	358.015	48.55	186.871	260.21	165.21
DANT2	115840396	128715	1.2448			1.2448	4.01361	3.78989	2.72462	3.50937
KLHL13	117897813	219527	9.10589	11.031	42.3694	20.8354	11.9106	17.3008	19.3155	16.1756
WDR44	118346073	103893	39.4364	42.8578	28.1516	36.8152	36.0256	37.8983	7.67177	27.1985
DOCK11	118495664	190496	3.88504	17.4279	27.9403	16.4177	3.26539	14.45	9.20489	8.97343
IL13RA1	118726954	67579	30.709	227.717	326.737	195.054	16.2252	96.4178	296.271	136.305
ZCCHC12	118823824	3144	8534.91			8534.91	8980.42			8980.42
LONRF3	118974614	48311	180.671	71.1456	57.813	103.21	290.47	80.0579	94.3695	154.966
PGRMC1	119236245	8221	3317.88	1482.32	8403.77	4401.32	2577.75	945.165	5976.13	3166.35
SLC25A43	119399326	55152	25.7312	33.9931	101.762	53.8287	31.5422	28.4301	41.043	33.6717
SLC25A5-AS1	119466033	3087	187.839		375.562	281.701	259.565	169.31	722.942	383.939
SLC25A5	119468444	2952	12393.1	11153.8	114171	45905.8	15086.1	19947.9	68310.3	34448.1
CXorf56	119538149	27260	139.664	207.756	291.909	213.109	160.119	171.28	245.604	192.334
UBE2A	119574563	9860	674.759	1647.89	1322.8	1215.15	547.472	1438.28	653.155	879.637
NKRF	119588337	18127	481.935	159.447	167.162	269.515	300.7	197.988	96.7339	198.474
SEPTIN6	119615724	77472	140.93	101.84	196.244	146.338	256.528	179.905	218.52	218.318
SOWAHD	119758588	1614	179.634		261.206	220.42		237.474		237.474
RPL39	119786504	5126	114.61	563.851	231.313	303.258	65.8173	305.887	447.812	273.172
UPF3B	119805311	47717	125.038	87.5834	96.082	102.901	104.068	36.511	19.3761	53.3183
RNF113A	119870475	1258	3936.16	3384.21	3812.03	3710.8	3511.58	2575.9	3750.79	3279.42
NDUFA1	119871832	4830	5148.09	32095.6	17467.9	18237.2	3582.04	19845.9	9564.52	10997.5
NKAP	119920672	23079	173.891	192.93	151.845	172.889	134.307	157.016	52.4938	114.606
RHOXF1-AS1	120036236	110619	1.7933			1.7933	5.05144			5.05144
NKAPP1	120236452	8815	38.9493	48.7396	35.8695	41.1861	16.7446			16.7446
ZBTB33	120250812	7586	832.773	365.558	364.706	521.012	715.753	252.625	180.716	383.032
TMEM255A	120250984	60552	19.5305	8.38545	23.498	17.138	39.5245	14.9614	5.26518	19.917
LAMP2	120426148	43201	880.931	517.146	1558.34	985.473	357.042	409.729	938.718	568.496
CUL4B	120523858	51971	223.294	182.623	191.138	199.018	216.863	97.8856	137.413	150.721
LOC101928359	122421955	56126		38.9704		38.9704		14.8996		14.8996
GRIA3	123184243	306672	61.7997		5.24109	33.5204	17.5677	1.36343	1.66337	6.86484
THOC2	123600563	132491	43.3628	78.4163	87.5049	69.7613	45.1992	46.0234	33.448	41.5569
XIAP	123859812	54167	281.007	247.326	291.865	273.4	231.428	191.051	88.8759	170.452
STAG2	123960560	142096	166.13	128.09	149.829	148.016	136.523	89.9936	42.1811	89.5658
TENM1	124375903	828478	27.8122	1.50862	5.62935	11.6501	66.989	0.420578	1.26992	22.8932
DCAF12L2	126163499	2790	289.875			289.875	75.5778	124.889		100.233
DCAF12L1	126549383	3431			138.235	138.235			102.215	102.215
SMARCA1	129446501	77063	133.758	171.817	174.719	160.098	111.228	181.312	64.125	118.888
OCRL	129540259	52297	238.534	205.384	254.941	232.953	328.407	191.22	194.471	238.033
APLN	129645259	9697	528.739	88.6128	480.952	366.101	393.586	1415.75	713.451	840.928
LOC105373334	129675888	2524	72.5489	804.684	428.016	435.083		897.328	378.943	638.135
XPNPEP2	129738979	30557		131.655	8325.44	4228.55			12871.8	12871.8
SASH3	129779949	15252	35.0171	120.36	110.565	88.6475	16.5903	139.357	146.323	100.757
ZDHHC9	129803288	40598	407.44	242.442	756.114	468.665	266.188	175.087	977.702	472.992
UTP14A	129906121	23641	96.4971	155.301	142.663	131.487	77.5983	109.067	114.629	100.431
BCORL1	129980285	77798	150.245	141.577	94.1548	128.659	175.091	154.965	161.462	163.839
ELF4	130063955	46936	9.10314	173.921	95.4352	92.8197	4.26792	92.054	118.87	71.7308
RAB33A	130110633	74240	137.097	5.26106		71.1789	110.203	7.97881		59.0908
AIFM1	130129362	36525	172.753	936.753	5452.34	2187.28	185.894	1523.5	1867.08	1192.16
ZNF280C	130202707	66192	6.916	6.4908	6.36913	6.59198	10.3532	6.84329		8.59827
SLC25A14	130339888	33473	106.446	40.8399	49.592	65.6261	115.595	36.4335	54.2903	68.773
RBMX2	130401987	11669	327.577	508.77	392.9	409.749	229.493	212.008	336.057	259.186
ENOX2	130622330	280987	8.11884	20.1555	13.3158	13.8634	7.76699	12.8966	7.48858	9.38405
IGSF1	131273506	15951	83.7065	146.918	23.1263	84.5836	64.1139	207.521	21.986	97.8738
STK26	132023302	52641	4.20323		7.50815	5.85569	14.6207			14.6207
FRMD7	132074926	53096			57.0692	57.0692			17.4132	17.4132
RAP2C	132203024	16456	148.366	396.372	595.641	380.127	104.432	455.241	182.115	247.263
RAP2C-AS1	132218507	214304	0.961264	2.55158	3.19675	2.23653	1.03314	3.57701	2.23153	2.28056
MBNL3	132369314	120721	4.04489	14.8829	59.3679	26.0986	1.04801	25.9769	18.2225	15.0825
HS6ST2	132626012	335358	8.44062		15.2426	11.8416	8.01678		11.5983	9.80752
GPC4	133300103	115386	23.9367	47.0514	258.728	109.905	7.85804	78.816	205.295	97.3229
GPC3	133535745	449871	0.474875	20.1424	31.1009	17.2394	0.492153	14.3288	99.8538	38.2249
PHF6	134373312	55478	83.0664	53.5062	68.3924	68.3216	75.8265	47.7331	28.159	50.5729
HPRT1	134460165	40503	176.884	86.7894	164.588	142.754	169.198	105.814	64.5459	113.186
MIR503HG	134543377	3253			315.898	315.898			372.427	372.427
FAM122B	134769566	27666	316.871	285.178	237.148	279.732	282.003	217.885	100.257	200.048
FAM122C	134796395	58742	7.01381	19.9473	11.6625	12.8745	5.38445	22.5404	7.59838	11.8411
MOSPD1	134887626	27688	31.1384	93.103	59.9535	61.3983	23.2277	100.676	25.3322	49.7453
SMIM10	134990991	1482	519.975	3426.15	711.177	1552.43	313.021	2633.28		1473.15
RTL8B	135020513	2029	1462.77	4215.74	3142.67	2940.39	1896.62	4671.05	3896.83	3488.16
RTL8C	135032355	1191	56495.9	124979	37101.1	72858.8	56575.2	182675	45400	94883.3
LOC112268301	135034405	5953	76.8997	157.466	57.5405	97.302	203.672			203.672
RTL8A	135050932	1259	10871.9	13960.4	8601.65	11144.7	16036.6	21421.1	15016.6	17491.4
SMIM10L2B	135094985	3727	3193.55	324.873	791.816	1436.75	3176.79	1523.9	1462.78	2054.49
ZNF75D	135248589	96040	25.0246	37.4151	70.235	44.2249	32.0553	40.6343	31.8684	34.8527
ZNF449	135344770	18643	43.381	87.9923	65.0142	65.4625	55.9871	104.665	30.7821	63.8112
SMIM10L2A	135421944	6131	2444.1	140.153	3059.95	1881.4	1532.2	500.125	2199.64	1410.65
INTS6L	135520630	61907	61.2528	39.7477	29.7937	43.5981	125.004	30.9564	8.2399	54.7335
MMGT1	135960588	13475	300.659	605.799	408.68	438.38	425.636	501.649	745.287	557.524
SLC9A6	135974596	72673	374.279	106.953	97.5315	192.921	349.488	138.085	52.2054	179.926
FHL1	136146702	64657	502.457	2839.18	140.595	1160.75	863.251	6110.64	270.213	2414.7
MAP7D3	136213220	43262	7.2308	231.124	96.8404	111.732	6.58	186.051	19.8975	70.8429
HTATSF1	136497079	15267	2087.47	2499.49	2162.54	2249.83	1392.9	1892.03	442.715	1242.55
ARHGEF6	136665547	115398	55.7363	221.017	39.2732	105.342	18.7294	293.793	34.5345	115.686
RBMX	136869192	11588	1015.28	2800.94	2551.23	2122.48	1927.02	2582.93	2671.48	2393.81
GPR101	137030148	1526	499.982			499.982	131.271			131.271
ZIC3	137566127	11564	564.114			564.114	897.131			897.131
FGF13	138614727	608162	16.7483	0.770679	3.94265	7.15388	0.658769	1.14588	2.51631	1.44032
MCF2	139581768	126511	10.554	3.08733	3.12413	5.5885	9.00045	3.02964		6.01505
ATP11C	139726346	206737	5.57273	21.5376	35.4317	20.8474	7.70065	9.10129	10.4865	9.09616
LOC389895	140091667	1244	717.587			717.587	372.907			372.907
SOX3	140502987	2073	125.138			125.138	96.6324			96.6324
LINC00632	140709759	62918	135.938	6.20778		71.0727	111.936	9.96839		60.9523
CDR1	140783260	1298	56823.3	662.002		28742.6	160762	3248.16	712.303	54907.5
LDOC1	141173235	3894	7780.6	1424.31	5000.51	4735.14	6571.17	1476.44	7032.97	5026.86
MAGEC3	141838316	59826	5.48388			5.48388	3.34836			3.34836
SLITRK4	143622790	13311	934.299	35.2113	106.893	358.801	1233.24		35.9271	634.582
SLITRK2	145817829	12027	852.611	84.4359	102.969	346.672	347.142	40.56	31.8101	139.837
LOC101928832	146854569	100805	1.43807			1.43807	1.15048			1.15048
LOC105373347	147181049	90896			49.8597	49.8597			26.3062	26.3062
FMR1	147911919	39208	525.604	361.612	799.048	562.088	395.555	227.506	175.639	266.233
AFF2	148500617	500046	17.4552		2.84544	10.1503	39.9969			39.9969
IDS	149476988	28318	6985.25	1740.64	962.108	3229.33	5649.82	1812.46	529.148	2663.81
IDS2	149511554	14969	18.859	62.6224	80.9713	54.1509	35.9208	23.2774	55.3761	38.1914
LINC00893	149527591	12161	30.7423	141.317	110.501	94.1868	74.5586	163.318	60.2976	99.3913
EOLA1	149540601	14744	172.838	185.436	461.074	273.116	224.534	432.477	579.51	412.174
TMEM185A	149596556	35356	113.509	188.905	134.89	145.768	105.264	261.162	131.653	166.026
EOLA2	149924152	14693	184.343	233.929	412.461	276.911	254.734	471.922	475.199	400.618
LINC00894	149938548	78239	6.4362	18.9702	18.186	14.5308	9.0286	17.3687	14.2622	13.5532
MAMLD1	150361564	152614	25.3468	9.72524	6.21547	13.7625	50.7764	28.0826	19.4281	32.7624
MTM1	150562658	110485	24.1698	25.4531	76.5539	42.059	15.9361	29.645	7.79116	17.7908
MTMR1	150692962	72146	129.443	93.6581	138.418	120.506	180.185	145.855	103.406	143.149
CD99L2	150766336	132480	524.083	477.613	246.426	416.041	628.225	451.856	337.636	472.573
HMGB3	150980507	10268	312.085	136.939	877.619	442.214	97.5453	203.607	549.578	283.577
VMA21	151396595	12769	467.858	388.471	666.517	507.615	757.149	409.319	639.182	601.883
PRRG3	151694606	11318	373.464	151.843	62.8579	196.055	35.3983	323.256	132.394	163.683
FATE1	151716035	7159	10.6575			10.6575		73.0073		73.0073
GABRE	151953124	21568	52.3553	579.497	123.389	251.747	8.31013	1033.94	63.5624	368.606
GABRA3	152166234	285107	31.7385			31.7385	7.80267			7.80267
GABRQ	152637895	21933	96.0108			96.0108	12.0174			12.0174
CETN2	152826994	3763	1129.35	1754.14	4110.26	2331.25	820.922	1027.82	4676.78	2175.17
NSDHL	152830967	38762	116.133	170.291	233.84	173.421	102.814	400.019	256.62	253.151
ZNF185	152898132	75349	31.7952	10.3673	139.878	60.68	31.6227	19.4222	136.668	62.571
PNMA3	153056470	3992	4124.49	136.977	897.665	1719.71	3296.04	462.607	966.355	1575
PNMA6A	153072454	2565	1737.14		1263.52	1500.33	2166.17	366.778	2150.31	1561.08
ZNF275	153334153	18773	601.096	305.84	402.823	436.586	775.022	517.843	601.189	631.351
ZFP92	153411461	15020	433.807	117.018	38.5939	196.473	383.258	88.1538	159.196	210.203
TREX2	153444720	1767			178.941	178.941		197.193	451.071	324.132
HAUS7	153447665	47800	103.273	175.68	195.689	158.214	107.416	184.425	270.795	187.545
LOC105373381	153476929	6871	19.9876			19.9876	19.9477			19.9477
LOC112267886	153483920	3168	24.0837			24.0837	39.936			39.936
BGN	153494980	14566	617.041	4604.06	3768.03	2996.38	820.084	7834.26	16236.3	8296.9
ATP2B3	153517677	65252	569.903		5.65327	287.778	1042.48		12.2148	527.349
CCNQ	153587925	11240	549.15	1174.52	707.956	810.543	585.311	1314.4	970.067	956.592
LOC105373383	153599340	553	896.804		810.009	853.406	1963.73		1844.87	1904.3
DUSP9	153642441	8885	48.947		3549.79	1799.37			9839.02	9839.02
PNCK	153669723	18048	586.349		14.5995	300.474	380.879	140.936	28.2639	183.36
SLC6A8	153687926	8667	5529.29	6759.8	26847.7	13045.6	6408.34	19558.8	11929.4	12632.2
BCAP31	153700492	24254	1671.03	2228.76	3726.29	2542.03	977.196	1673.67	4030.24	2227.03
ABCD1	153724851	19904	85.0985	539.639	597.038	407.259	68.331	1080.12	587.851	578.767
LOC102723591	153761627	4841	70.9229			70.9229	78.4036			78.4036
PLXNB3	153764196	15150	2721.02	311.949	100.874	1044.61	3043.93	791.176	61.0277	1298.71
SRPK3	153781001	4731	1059.55	3112.43	100.25	1424.08	673.012	4971.39	121.3	1921.9
IDH3G	153785768	8607	3099.05	4115.92	7619.72	4944.9	4473.5	10825.2	9127.05	8141.93
SSR4	153794159	4353	2415.29	7824.18	8571.18	6270.22	3109.89	8925.11	18266.3	10100.4
PDZD4	153802166	28721	7933.63	308.701	88.0719	2776.8	7876.59	275.393	127.656	2759.88
L1CAM	153861514	24659	7948.73	464.091	1485.27	3299.36	9560.58	649.994	1757.06	3989.21
LCA10	153880672	8318	45.8628			45.8628	81.1203			81.1203
AVPR2	153902625	4541	124.334	1161.16	812.349	699.282	306.472	1373.5	1825.42	1168.47
ARHGAP4	153907378	18886	153.92	574.931	595.736	441.529	645.337	750.899	629.667	675.301
NAA10	153929225	5812	2500.8	6579.13	5263.47	4781.13	2443.49	4388.47	4766.9	3866.29
RENBP	153935263	9380	320.481	341.446	11885.2	4182.37	189.956	898.959	6729.83	2606.25
HCFC1	153947556	24804	1964.65	1661.28	1438.34	1688.09	3324.37	3915.1	1767.35	3002.27
TMEM187	153972754	10440	73.8125	172.095	272.577	172.828	164.61	534.007	552.739	417.118
IRAK1	154010507	9477	1667.32	2633.55	5221.44	3174.1	1745.5	2334.69	5049.54	3043.25
MECP2	154021573	76158	785.534	492.342	342.52	540.132	1106.25	486.803	463.419	685.492
TKTL1	154295795	34555		57.6462		57.6462		118.987		118.987
FLNA	154348531	26107	2282.17	21286.2	8094.37	10554.2	2692.82	37949.7	12404.9	17682.5
EMD	154379236	2287	3643.05	10571.5	7523.38	7245.97	6859.71	13087.4	14024.1	11323.7
RPL10	154398065	4274	12501.4	67323.6	45670.1	41831.7	18631.8	65929.6	76265.5	53608.9
SNORA70	154400281	134	2049.78	2914.78		2482.28	4720.79	5980.68	4996.39	5232.62
DNASE1L1	154401236	10865	204.349	1455.92	1341.1	1000.46	329.927	3181.33	1379.14	1630.14
TAZ	154411539	10187	805.14	1652.5	835.453	1097.7	920.077	2052.26	1057.82	1343.39
CH17-340M24.3	154424380	4099	214.057	200.103	835.663	416.608	154.327	195.514	1018.91	456.25
ATP6AP1	154428669	7847	10569	6988.35	17044.5	11534	14040.5	9657.9	14695.6	12798
GDI1	154437154	6313	65789.9	18164.8	12291.8	32082.2	55534.6	14631.9	10514.5	26893.7
FAM50A	154444141	6513	5961.57	12767.5	9155.23	9294.77	3303.93	4499.27	4420.27	4074.49
PLXNA3	154458281	19498	1963.58	893.421	309.465	1055.49	2521.95	1831.73	510.16	1621.28
LAGE3	154477769	1488	5855.61	4462.28	4710.26	5009.38	4697.64	5409.24	3899.51	4668.8
UBL4A	154483717	2898	5591.97	9582.58	6573.64	7249.4	5402.52	15281.8	10748.3	10477.5
SLC10A3	154487310	3346	595.146	3513.6	3094.8	2401.18	863.363	3925.93	4849.91	3213.07
FAM3A	154506159	10098	1740.83	4591.2	4060.13	3464.06	1948.25	4513.36	5263.1	3908.24
G6PD	154531390	16179	738.026	852.186	1379.42	989.879	1227.06	906.688	1552.8	1228.85
IKBKG	154542212	22834	163.06	227.5	230.788	207.116	188.385	181.59	198.266	189.414
GAB3	154675249	76317	4.29889	124.364	10.703	46.4555	4.28262	121.904	16.2924	47.4929
DKC1	154762742	14947	653.889	966.85	1038.31	886.35	525.498	687.694	659.092	624.095
MPP1	154778684	26843	517.593	437.972	1686.39	880.652	781.611	693.166	1255.41	910.063
F8	154835788	186935	11.6322	291.471	45.6689	116.257	7.33198	136.442	21.8304	55.2014
F8A1	154886360	1701	358.835	642.932	1177.27	726.345	657.007	1085.67	1180.8	974.495
FUNDC2	155026844	33460	345.23	1070.42	489.813	635.155	416.557	1708.87	885.18	1003.54
CMC4	155061622	9514	68.1655	365.374	202.174	211.905	78.6799	369.901	123.988	190.856
MTCP1	155064034	7102	37.6007		89.0423	63.3215	41.5667	49.0621		45.3144
BRCC3	155071403	55363	87.0977	86.0699	158.01	110.393	84.3632	81.189	27.6416	64.3979
VBP1	155197007	42834	159.776	166.868	141.483	156.043	139.315	181.403	80.3853	133.701
RAB39B	155258235	6256	945.179			945.179	1220.14			1220.14
CLIC2	155276211	58403	6.27069	97.6403	19.3999	41.1036	3.42994	28.0408		15.7354
TMLHE	155489011	123941	12.0656	42.5432	49.3218	34.6435	10.6332	67.1908	40.9001	39.5747

## Sheet: Supplementary Data 4
Supplementary Data 4. TPM values of X-linked genes in Chimp
			Female TPM					Male TPM
Gene Name	X Chromosome Start position	Gene Length (nt)	Brain	Heart	Liver	Kidney	Average TPM per gene	Brain	Heart	Liver	Kidney	Average TPM per gene
PLCXD1	1057	5233	891.903	308.874	408.311	431.913	510.25	2327.88	79.8077	1293.19	361.052	1015.48
GTPBP6	11528	13697	300.144	236.014	543.882	420.585	375.156	251.31	243.927	320.021	266.478	270.434
LOC107972993	38378	60522	5.60074	26.7067	8.11047	15.94	14.0895	3.69318	23.4618	13.9768	6.74028	11.968
CSF2RA	1066132	46053	32.4612	20.0557	37.6187	20.3495	27.6213	7.76562	9.06854	25.0474	15.8511	14.4331
LOC112206876	1211574	8873	25.4681		39.05	354.134	139.551			147.335	205.677	176.506
LOC107971108	1222873	11593	38.2356		52.3039	330.485	140.342	25.0646	54.037	218.901	205.572	125.894
ASMTL	1225070	58042	95.8366	140.83	148.744	178.083	140.873	72.7836	128.797	275.581	153.882	157.761
P2RY8	1289993	77053	3.04557	31.1658	6.74518	26.1136	16.7675	2.90085	42.2766	32.9347	36.2236	28.5839
AKAP17A	1417469	10797	1214.73	1655.28	3158.33	3114.51	2285.71	1459.49	1524.01	9515.51	3221.43	3930.11
DHRSX	1870653	299502	0.609416	4.4716	5.01319	3.95733	3.51288		4.32272	7.18931	4.44457	5.31887
LOC112206843	2051878	2645	36.1461		130.998	187.577	118.241			290.739	186.698	238.718
ZBED1	2155540	14613	806.518	1722.35	1952.22	1686.29	1541.84	1043.18	2652.19	5520.33	1949.7	2791.35
LOC751056	2278219	59959	4.78359	10.0128	11.5576	10.5732	9.23178		19.5029	25.651	45.1184	30.0908
XG	2420774	68354	1.39869	18.9173	5.06906	4.4357	7.45518		13.4417		3.76925	8.60547
GYG2	2501332	53336	80.3379	15.5854	531.62	82.1693	177.428	22.2111		395.056	107.078	174.782
LOC107971155	2562692	4865	92.8997		59.3509		76.1253			173.876		173.876
ARSD	2580634	25810	167.027	246.92	2005.87	2000.24	1105.01	65.8172	116.504	1668.51	1610.48	865.327
ARSE	2611425	33383	14.0593				14.0593				10.9335	10.9335
ARSF	2935592	46905	10.3768		111.422	34.0833	51.9606	5.71842		32.7899	168.906	69.138
MXRA5	3173391	39488	6.38303	71.3394	138.2	345.52	140.361	10.7548	280.27	212.271	314.812	204.527
PRKX	3476610	109536	33.3262	40.8959	19.7704	58.8833	38.2189	18.3654	35.0773	22.4658	79.1885	38.7742
LOC740134	3724942	25648	65.7419	55.8178	48.4089	53.734	55.9257	74.0763	70.0181	155.912	103.802	100.952
NLGN4X	5699836	342453	29.4663	3.10164		2.09269	11.5535	26.4996	1.95126		1.63008	10.027
PUDP	6515554	443304	11.0775	31.1483	17.2605	24.8709	21.0893	6.35306	41.8289	32.786	23.3928	26.0902
STS	6958538	206883	56.7577	13.3934	98.9536	18.6525	46.9393	25.9299	29.4729	58.7301	16.2934	32.6066
LOC465479	7551601	507	5725.75	7742.4	16060.2	13863.3	10847.9	4585	7166.49	32610.6	11984.4	14086.6
PNPLA4	7686411	55988	32.1343	55.2643	81.484	122.585	72.8669	14.3721	49.2317	100.267	88.9673	63.2095
ANOS1	8432271	202742	17.0621	17.9948		6.52575	13.8609	9.37107	40.7865		13.4492	21.2023
TBL1X	9424601	255946	28.2193	83.1797	59.0016	94.2308	66.1578	36.0675	65.5954	210.319	174.902	121.721
GPR143	9681321	45072	16.5839		91.6093	143.712	83.9685	7.43873		187.679	173.393	122.837
SHROOM2	9746950	162013	39.4841	11.4018	50.2585	91.7006	48.2112	49.5289	7.73334	99.6778	88.6571	61.3993
WWC3	9975174	129100	68.5355	280.092	56.5854	111.022	129.059	67.1768	266.884	58.3752	131.383	130.955
CLCN4	10116491	80917	498.716	373.252	44.6047	55.8647	243.109	608.54	550.19	155.859	81.1931	348.946
MID1	10404266	78738	81.3537	275.076	40.3384	108.87	126.41	188.494	125.177	63.483	84.8034	115.489
HCCS	11068682	11796	527.56	1530.76	1635.13	988.413	1170.47	312.653	1603.83	677.996	556.96	787.861
ARHGAP6	11094601	525672	2.31477	9.04872	1.09856	27.6855	10.0369	0.892932	8.42144	3.51095	14.0093	6.70866
MSL3	11713732	17607	439.338	519.331	680.57	519.74	539.745	313.564	370.028	253.321	425.576	340.622
FRMPD4	11833427	836695	14.73	1.21428			7.97215	11.5941	6.13951		0.30793	6.01384
PRPS2	12736737	33316	204.791	73.4662	190.669	312.732	195.414	128.143	53.9028	191.582	652.176	256.451
TLR7	12812726	23217	40.0564			13.0593	26.5578	18.292				18.292
TLR8	12864920	3123	38.9628	177.449	323.598	132.389	168.1				109.998	109.998
TMSB4X	12920953	2175	29023.6	61638.6	71953.2	57522	55034.3	18415.9	63461.1	34896.9	44095.5	40217.3
LOC104003842	13101729	9508			355.31		355.31			485.278		485.278
TCEANC	13600724	12294	42.4182	63.8588	37.5783	60.5346	51.0975	65.4521	74.7352	106.337	103.038	87.3905
LOC107970981	13613839	15045	6.35469				6.35469	28.2277			19.979	24.1033
OFD1	13636618	84672	47.6291	97.6288	128.562	168.3	110.53	55.7002	86.8097	135.324	186.12	115.989
RAB9A	13655829	1524	1112.1	3242.38	5930.2	3020.4	3326.27	909.329	2822.59	1867.01	2775.36	2093.57
TRAPPC2	13661672	20104	61.8226	27.5653	37.3423	56.2127	45.7357	88.945	58.1662	61.2021	82.2329	72.6366
GPM6B	13718089	167729	543.37	34.1412	2.58222	6.73765	146.708	245.069	77.4369	8.25264	21.505	88.0658
GEMIN8	13949903	27316	171.819	218.091	213.523	276.482	219.979	166.927	168.179	208.326	315.184	214.654
GLRA2	14480329	204345	10.4207				10.4207	5.90669				5.90669
MOSPD2	14836122	48296	45.5306	87.0152	80.1132	73.052	71.4277	29.157	74.3674	78.0214	118.252	74.9494
ASB9	15206782	27945				68.0578	68.0578			71.5481	406.433	238.991
ASB11	15245698	34194		663.126			663.126		1095.56			1095.56
PIGA	15283652	16134	116.899	166.016	322.137	218.676	205.932	132.997	124.25	109.626	258.165	156.26
VEGFD	15309750	39047	11.3521	49.6737	8.13421		23.0533		27.8087		21.4444	24.6266
PIR	15348892	109101	8.84277	25.3973	43.1389	21.4745	24.7134	4.30234	39.0451	95.1555	24.7959	40.8247
BMX	15464940	56002		40.4071	7.73389		24.0705		19.3894	15.1049	5.36737	13.2872
ACE2	15525425	40021		92.3138	15.151	463.511	190.325		100.179	32.6655	1934.53	689.125
CLTRN	15591715	37725	3.45586	13.4657	30.6155	1152.95	300.122		24.355	138.614	1659.57	607.513
LOC465512	15639205	28828	111.854	265.924	266.426	361.418	251.406	360.539	501.253	650.885	478.888	497.891
CA5B	15657307	90225	34.9682	42.4831	16.0012	47.6574	35.2775	9.41393	18.9781	10.2278	69.7233	27.0858
ZRSR2	15749409	33638	277.245	476.392	361.378	333.501	362.129	315.629	434.544	235.47	202.971	297.154
AP1S2	15785590	29212	204.702	2382.41	75.1212	118.889	695.281	235.67	1488.28	71.0774	178.6	493.407
CTPS2	16546740	122758	39.0826	44.3912	68.4469	41.0898	48.2526	45.5202	55.1138	68.9083	67.3362	59.2196
SYAP1	16676062	42947	137.819	316.14	527.101	512.157	373.304	114.5	340.354	725.189	414.438	398.62
TXLNG	16744011	37246	43.6371	54.5554	68.2203	42.1821	52.1487	47.4091	51.5791	61.9399	38.6218	49.8875
RBBP7	16815540	12736	701.543	2175.62	1244.66	1162.18	1321	652.866	2813.52	1032.5	977.76	1369.16
REPS2	16905977	270388	22.0511		5.76656	28.0336	18.6171	14.5492	2.31686	16.4956	25.9656	14.8318
NHS	17331602	370032	7.51631	4.24331		83.7259	31.8285	4.04715	1.5801		72.2963	25.9745
SCML1	17703077	17564	583.919	767.758	802.244	958.85	778.193	274.881	596.823	1720.67	1131.94	931.08
RAI2	17765743	61342	33.2969	267.261	16.9455	154.124	117.907	30.608	182.462	31.3409	85.4022	82.4533
SCML2	18205310	115160	5.66048		7.27121	3.11154	5.34774	7.37558	7.2531		5.77959	6.80276
CDKL5	18393454	228839	18.3447	5.44877	1.51412	7.10649	8.10353	7.52099	11.8626	3.69651	6.37993	7.365
PPEF1	18644545	152369	1.76831			5.78877	3.77854				3.94547	3.94547
LOC112206881	18856237	3953	70.3586	163.556	160.696	125.51	130.03	163.978	105.65	564.157	353.04	296.706
PHKA2	18860070	91626	108.233	230.84	300.32	203.358	210.688	171.739	312.681	877.054	427.643	447.279
LOC112206882	18860988	1306				337.684	337.684				361.674	361.674
ADGRG2	18956645	94954			10.3389	7.83761	9.08827				8.14004	8.14004
PDHA1	19308800	17744	568.689	5150.61	934.051	1520.77	2043.53	1026.64	10410.2	1763.89	2815.67	4004.11
MAP3K15	19324906	101226	28.678	253.201	48.4917	124.167	113.634	46.3704	492.615	105.597	288.883	233.366
LOC465527	19495431	65685	61.5291	324.818	88.7964	69.6586	136.201	43.557	992.504	39.8054	73.5451	287.353
LOC112206845	19647237	206531	14.7291	22.1368	16.7767	12.5451	16.5469	6.70997	17.997	10.0533	11.3313	11.5229
BCLAF3	19878997	72096	62.206	90.3177	36.0447	80.2862	67.2137	61.6959	115.855	45.8655	84.8733	77.0724
MAP7D2	19966862	111362	418.723	8.70857		43.8096	157.08	350.446	27.3767		59.9599	145.928
EIF1AX	20085798	17977	1056.4	2178.43	1471.26	1062.55	1442.16	1120.27	2009.53	1634.09	1424.82	1547.18
RPS6KA3	20111804	117323	74.4521	221.217	221.252	136.968	163.472	116.024	321.796	357.225	228.02	255.766
CNKSR2	21349139	280153	128.564	4.12106	4.94716		45.8773	160.766	7.75182	3.56843		57.362
KLHL34	21629430	3688	252.166	1076.89	336.657		555.239	787.892	1777.89			1282.89
SMPX	21681071	52401	6.46873	1523.77			765.121	15.356	2501.77			1258.56
MBTPS2	21814498	73225	99.7043	100.908	67.0347	70.0143	84.4153	72.6493	135.742	93.4672	71.5431	93.3503
YY2	21830734	2180	247.189		132.451		189.82	287.088			98.4874	192.788
SMS	21946809	22960	165.047	416.354	295.533	294.122	292.764	321.26	614.809	160.767	697.597	448.608
PHEX	22007739	218971	1.548				1.548	1.327			1.27466	1.30083
PTCHD1	23295832	62899	107.643				107.643	207.886	8.63168			108.259
PRDX4	23623187	22198	145.654	788.479	2908.49	671.764	1128.6	64.4437	455.299	2113.22	667.379	825.086
ACOT9	23662653	19597	143.698	735.241	614.408	343.189	459.134	114.058	912.115	156.964	380.169	390.827
LOC112206984	23714945	27494			71.4137	29.0732	50.2434		33.418		31.2363	32.3271
SAT1	23742529	3146	5268.49	24338.3	168060	38068.4	58933.7	3218.5	20217.9	70569.5	61298.8	38826.2
APOO	23792759	69598	46.3309	164.558	54.763	106.534	93.0466	42.7139	393.643	30.9378	163.5	157.699
KLHL15	23938328	41040	87.0419	148.536	99.2024	95.3705	107.538	101.302	157.732	275.447	137.066	167.887
EIF2S3	24008108	24191	385.154	775.063	1168.53	868.229	799.244	488.783	1284.44	1427.32	1611.76	1203.08
ZFX	24100444	67183	121.608	426.184	241.539	248.216	259.387	134.079	264.817	277.003	199.417	218.829
PDK3	24415803	85115	133.055	91.6949	11.5341	296.959	133.311	69.8537	137.878	23.4907	441.185	168.102
PCYT1B	24508519	114772	48.1632				48.1632	40.7028				40.7028
POLA1	24644184	301416	12.2263	22.3692	13.6029	16.6432	16.2104	14.6088	32.0067	15.3078	18.4489	20.0931
LOC465545	24737024	782	422.348	1594.49	2067.72	916.431	1250.25	400.162	2456.67	1278.4	1043.31	1294.63
CXHXorf21	30500358	18908	7.81443		22.9064	14.5776	15.0995			52.8721	14.7617	33.8169
LOC473864	30566294	879			2069.48	752.585	1411.03			6386.5	757.199	3571.85
GK	30591610	77445	21.66	41.7416	693.473	143.787	225.166	13.2763	51.7694	170.791	425.829	165.416
TAB3	30770299	61400	134.902	352.752	184.344	227.6	224.899	120.132	242.826	239.218	321.005	230.795
DMD	31070106	2221205	4.28469	75.4922	3.43183	3.3629	21.6429	4.86041	98.8616	15.3025	2.43584	30.3651
TCEAL8	34459320	1134	5947.61	23090.6	4965.14	14875.5	12219.7	6011.75	22354.8	4543.5	17475.4	12596.4
TMEM47	34620754	30460	158.65	873.288	232.245	352.913	404.274	60.9063	1457.47	426.664	698.524	660.89
LOC107971164	36827703	128045	2.37574	14.7872	9.47102	3.87474	7.62718			20.4195	2.01213	11.2158
LOC112206852	37146351	2188	2446.96				2446.96	3922.82	477.187		127.566	1509.19
PRRG1	37150761	108123	12.3793	69.62	19.4946	40.0235	35.3794	15.091	83.4317	17.7808	66.7204	45.756
LANCL3	37365679	114893	5.74929	36.5774		11.2755	17.8674		31.9878		10.4648	21.2263
XK	37482046	43324	52.3608	61.825	26.6589	22.9038	40.9371	46.9491	99.2897	58.5753	13.3805	54.5486
CYBB	37571817	41353	132.412	658.885	805.766	239.288	459.088	21.6206	91.903	98.5593	65.4185	69.3754
DYNLT3	37635111	8772	492.438	947.63	822.909	1156.33	854.827	374.57	756.997	938.024	2212.62	1070.55
SYTL5	37702246	222953	3.04071		3.2377	13.7228	6.66707			9.31278	14.9264	12.1196
SRPX	37945762	71894	18.7384	163.799	44.1784	28.7542	63.8676	18.9649	161.491	94.128	21.8006	74.0961
RPGR	38065850	58244	33.2773	64.2242	38.6682	34.5466	42.679	19.9557	38.0032	22.4454	21.0117	25.354
OTC	38143511	71856			47.4165		47.4165			919.304		919.304
TSPAN7	38353613	127584	976.961	121.983	49.1104	290.144	359.549	1105.3	164.979	155.508	376.786	450.642
MID1IP1	38593890	5105	3175.24	7562.67	11809.9	4616.4	6791.05	1584.99	3190.54	8254.93	3469.73	4125.05
LOC739038	39579957	1299	2857.02	9812.16	5645.92	4646.95	5740.51	481.796	5979.97	1183.99	1024.75	2167.63
BCOR	39845287	300093	22.3592	75.8675	39.353	79.1743	54.1885	40.5933	52.8839	33.0569	46.4329	43.2418
ATP6AP2	40549664	25739	954.615	710.507	1033.19	3416.11	1528.6	634.804	636.048	1000.88	2905.35	1294.27
CXHXorf38	40597377	20391	161.545	532.223	628.716	563.677	471.541	129.347	186.38	245.134	328.514	222.344
MED14	40619702	86576	142.054	209.1	190.769	220.632	190.639	131.154	270.621	166.101	250.969	204.711
LOC465581	40907000	935			648.512	442.194	545.353				321.48	321.48
USP9X	41061162	150381	200.322	580.101	264.778	306.828	338.007	199.468	699.292	452.052	380.203	432.754
DDX3X	41312550	16982	4146.65	13012.4	7352.03	6713.13	7806.05	3049.66	11364.3	7693.67	6335.38	7110.75
LOC112206947	41313588	1589	1017.38	1598.47	1580.9	1214.25	1352.75	548.599	841.05	3726.45	540.472	1414.14
NYX	41431483	29734				33.372	33.372				9.38701	9.38701
CASK	41499778	408949	25.6314	23.3758	33.326	28.0387	27.593	30.0066	26.1437	25.0099	34.4932	28.9133
GPR34	41670571	9264	93.82	189.43	84.1541	89.2598	114.166				30.1288	30.1288
MAOA	43647905	91813	87.9439	1062.82	487.773	520.569	539.777	29.4575	1118.08	3190.33	643.315	1245.3
MAOB	43759528	115534	276.992	1025.28	527.081	350.465	544.954	107.954	1604.98	2953.97	955.192	1405.52
NDP	43941492	25011	100.777				100.777	190.354				190.354
LOC107972747	44021716	1793	48.4745				48.4745	149.594			143.694	146.644
EFHC2	44139252	196193	3.54406	48.9604		2.66934	18.3912		70.2467		3.39247	36.8196
FUNDC1	44512060	19294	218.931	454.774	157.137	257.148	271.998	139.019	796.565	127.543	241.476	326.151
KDM6A	44853206	235274	30.551	61.2414	73.2674	51.6652	54.1812	32.2062	116.801	33.0123	44.5331	56.6382
CXHXorf36	45127540	52684	5.77409	297.157		5.23184	102.721	20.3646	585.816		22.4141	209.532
LOC100611063	46305783	1544		3020.92			3020.92		4381.91		208.584	2295.25
LOC107971208	46415945	1019	230.295	1540.88	368.366	297.544	609.272		2213.17		294.979	1254.08
KRBOX4	46423092	27779	138.919	109.722	72.7598	101.208	105.652	155.294	135.307	130.11	193.224	153.484
ZNF674	46472606	48153	25.6306	27.8125	49.1701	43.5034	36.5291	26.9227	53.7729	76.6561	59.3015	54.1633
LOC741846	46520675	2856	556.912	808.493	940.232	868.595	793.558	516.535	394.822	619.296	684.102	553.689
CHST7	46547287	26443	93.0186	178.137	121.206	47.9491	110.078	65.087	309.557	308.265	74.6989	189.402
LOC112206837	46574297	5242	1830.48	317.154	655.481	420.655	805.944	2025.4	398.353	1393.66	655.33	1118.18
SLC9A7	46581478	153073	28.1061	5.12879	13.5814	5.76215	13.1446	33.0008	3.54683	25.6213	8.27543	17.6111
RP2	46812103	45277	18.8123	40.7988	142.85	62.0948	66.139	15.7974	71.0246	90.0175	80.6137	64.3633
JADE3	46887280	149052	13.0035	50.5027	61.9901	50.1146	43.9027	17.6953	47.3527	53.6567	34.1388	38.2109
RGN	47053406	17913	374.093	755.377	1320.16	2642.01	1272.91	419.262	939.577	4752.35	4838.69	2737.47
NDUFB11	47120015	3028	3389.91	17722.1	8648.92	11961.1	10430.5	3646.58	25543.5	17752.1	11706.5	14662.2
RBM10	47123051	41237	449.992	526.351	522.351	675.099	543.448	1069.98	668.425	1200.96	779.942	929.825
UBA1	47168188	24395	3880.62	3483.23	5954.75	6815.43	5033.51	4846.95	3862.19	6005.14	7515.25	5557.38
CDK16	47195573	11863	6337.47	8210.07	3319.94	5255.71	5780.79	12198.1	10371.3	2780.94	6148.06	7874.6
USP11	47210043	15699	9937.16	4515.45	1493.46	3144.54	4772.65	4791.01	2122.88	1890.79	2478.13	2820.7
ARAF	47536213	11739	795.924	3304.55	4511.06	5207.91	3454.86	767.34	3874.29	12662.8	4685.82	5497.56
SYN1	47547947	48095	2437.3	113.304	84.0501	9.16966	660.957	1617.31	101.597	31.9786		583.629
TIMP1	47558292	4585	1780	5036.11	37193.3	6216.05	12556.4	1345.5	1803.52	19120.3	3291.95	6390.31
CFP	47600300	6567	407.641	98.4523	3741.73	188.877	1109.18	166.78	76.315	4613.79	94.8131	1237.92
ELK1	47611665	15305	1979.08	856.939	1052.72	693.363	1145.52	2233	684.914	2301.23	586.382	1451.38
UXT	47627944	7403	550.629	2208.31	2543.02	2498.32	1950.07	555.551	2448.37	3282.53	2810.3	2274.19
LOC473870	47696702	70382				14.8818	14.8818				4.27075	4.27075
ZNF81	47799072	96328	25.6248	54.6534	27.5769	34.337	35.548	45.2477	44.656	26.3445	45.6918	40.485
ZNF182	47944401	31794	77.09	104.581	67.2043	104.033	88.2269	121.623	59.1103	87.0735	156.668	106.119
ZNF630	48028654	10883	157.33	76.3816		81.0465	104.919	254.675	161.174		256.467	224.106
SLC38A5	48296387	11724	761.358	189.073	108.365	96.392	288.797	398.46	42.7465	72.1516	36.6262	137.496
FTSJ1	48313358	10856	633.287	706.16	1013.36	746.467	774.819	1155.07	607.831	927.962	723.85	853.677
PORCN	48348397	19782	673.983	441.221	164.937	289.819	392.49	1025.96	268.12	151.608	235.52	420.302
EBP	48361251	6928	102.873	293.298	741.861	354.091	373.031	116.147	174.818	2597.39	275.816	791.042
TBC1D25	48379022	23072	615.17	1012.81	519.366	517.292	666.16	799.25	783.787	449.964	451.33	621.083
LOC107971059	48412041	2617	259.051	176.466	364.1	210.649	252.566	614.954	702.174	382.004	229.716	482.212
RBM3	48413851	3944	11785.5	63920.6	50683.6	33028.6	39854.6	2918.67	9964.33	5985.91	9455.84	7081.19
WDR13	48429307	15382	1028.38	3623.76	4465.72	4137.56	3313.85	1012.82	3247.24	3029.62	4581.03	2967.68
WAS	48517313	7653	474.721	518.957	973.416	356.563	580.914	75.9374	190.999	532.565	162.717	240.555
SUV39H1	48529111	13456	528.362	391.249	781.08	624.765	581.364	330.561	155.185	628.645	253.699	342.022
GLOD5	48595371	12115			50.0502	361.749	205.899			444.328	955.218	699.773
LOC100610311	48609488	1904			181.98		181.98		701.905	1332.83	529.991	854.91
HDAC6	48635633	23175	947.344	603.792	2204.03	2803.32	1639.62	1497.84	663.168	4605.73	4395.03	2790.44
PCSK1N	48664939	4517	26869.1	143.134	76.7081	28332.3	13855.3	9985.85			16151.4	13068.6
TIMM17B	48727277	4374	1440.63	2460.04	3115.83	3182.33	2549.71	843.178	2644.82	3604.16	2635.92	2432.02
PQBP1	48731698	5278	3711.75	3937.38	6953.23	4621.76	4806.03	3493.8	3260.04	7605.54	3331.59	4422.74
SLC35A2	48737013	3353	1044.64	1239.58	5115.21	2992.27	2597.92	893.275	1021.35	4862.18	3092.79	2467.4
KCND1	48793011	14879	570.709	77.5945	174.654	535.374	339.583	697.041	64.5579	191.23	317.458	317.572
GRIPAP1	48808007	28557	1741.22	682.44	756.309	957.485	1034.36	2193.16	615.694	1131.01	813.49	1188.34
TFE3	48863006	14834	2268.08	1923.95	2415.59	2495.46	2275.77	1835.28	1351.38	2431.33	1956.84	1893.71
CCDC120	48887830	16484	275.234	67.2378	509.731	466.525	329.682	581.713	40.5371	359.217	339.95	330.354
PRAF2	48905622	3010	4273.55	2378.1	1486.88	2747.18	2721.43	3363.92	1373.61	3065.8	2289.69	2523.25
WDR45	48908905	6070	1858.57	4663.76	8657.51	6552.56	5433.1	1881.68	4575.39	5396.97	5273.83	4281.97
GPKOW	48949362	10398	1306.48	1545.59	1593.94	1325.42	1442.86	1064.07	1164.78	1597.47	1115.02	1235.33
LOC107971178	48975624	9805	55.8453	113.039	55.9521	81.5236	76.59	116.262	140.56		229.921	162.248
MAGIX	48998659	4189	798.812	176.39	1723.22	954.093	913.128	960.453	209.365	1156.54	840.564	791.73
PLP2	49007473	3716	764.832	3268.47	2268.91	1149.71	1862.98	433.083	1764.49	786.388	993.78	994.435
PRICKLE3	49010896	11712	63.8207	532.313	507.863	461.273	391.317		509.918	840.442	300.642	550.334
SYP	49023857	12451	26297.8	385.739	71.8899	340.918	6774.1	21895.9	201.253	98.8199	229.343	5606.33
CACNA1F	49041078	28564	68.4632				68.4632	107.205				107.205
LOC107971013	49070047	725	119.883	1146.57		836.407	700.952	308.302	4896.39	2015.32	1332.64	2138.16
CCDC22	49071622	15100	522.065	501.57	550.714	715.554	572.476	627.629	425.931	937.065	787.717	694.585
FOXP3	49086632	15924	50.2146		30.8253		40.5199	32.2842				32.2842
PPP1R3F	49106017	18246	1806.32	1227.55	87.0373	187.321	827.057	1229.93	533.315	185.444	125.908	518.649
LOC107972777	49515850	2597	220.885	266.737	111.183	329.02	231.956	206.563	225.139		231.485	221.063
USP27X	49518119	3592	4173.95	1362.81	635.04	890.133	1765.48	5463.52	732.487	256.906	842.791	1823.93
CLCN5	49562032	161899	64.3679	43.928	80.4346	634.184	205.729	64.8885	23.9902	314.444	1347.24	437.64
CCNB3	49826596	105027	1.6551			6.56103	4.10806				2.04426	2.04426
SHROOM4	50144131	250218	10.8375	54.4463	4.84664	53.4264	30.8892	11.9702	167.742	24.5867	149.303	88.4005
LOC107971149	50933075	5066	286.514		56.9961	413.506	252.338	114.716			127.143	120.929
CXHXorf67	51009449	6164	32.4309				32.4309	39.8882				39.8882
LOC107971179	51093737	6824	329.879			52.5094	191.194	252.212			56.6332	154.423
GSPT2	51330695	1896	1581.52	2192.14	2025.46	1046.71	1711.46	1945.18	2356.9	2960.83	1392.85	2163.94
MAGED1	51389615	99232	590.34	563.117	563.913	460.538	544.477	372.561	386.355	1329.05	358.948	611.729
LOC100609787	52253161	1247	160.308				160.308	412.264	904.259		172.175	496.233
FAM156B	52562528	17501	32.2808		46.1961	47.2489	41.9086	58.7502		43.9406	30.6701	44.4536
GPR173	52717787	29854	448.636	75.7981		60.9361	195.123	592.227	47.5633		66.1641	235.318
TSPYL2	52748992	6575	48463.5	9285.4	3522	4946.74	16554.4	26387.1	3093.35	1497.07	1805.79	8195.83
LOC100611331	52809431	906	354.95				354.95	962.167			995.31	978.739
KDM5C	52832306	62281	1072.6	888.313	1488.19	1203.34	1163.11	980.84	599.484	1054.46	654.646	822.358
IQSEC2	52894978	95575	723.328	85.5251	43.806	200.147	263.201	534.153	61.6127	57.1272	190.947	210.96
LOC107971097	53030763	2808	272.383				272.383	167.162	148.73			157.946
SMC1A	53035152	56911	338.887	403.297	346.525	295.438	346.037	1052.18	959.124	786.422	663.224	865.238
RIBC1	53092160	8288	55.5802	78.0087	97.548	139.679	92.7041	29.6659	70.5462		170.975	90.3956
HSD17B10	53100593	3183	2667.79	12521	28729.1	19406.1	15831	1959.21	8239.83	42134.6	17915.5	17562.3
HUWE1	53201668	150562	869.599	1318	674.669	902.719	941.246	1045.73	1582.75	807.505	1197.99	1158.49
PHF8	53600377	106262	100.605	93.4384	92.9305	104.016	97.7475	129.363	127.339	801.845	153.962	303.128
FAM120C	53729590	108912	44.4502	91.1649	32.6092	45.0482	53.3181	42.8928	56.752	43.7769	52.6348	49.0141
WNK3	53848040	164287	16.4003		1.9333	15.9387	11.4241	27.2108	6.60946	10.766	30.3195	18.7264
TSR2	54097001	5120	10808.3	14485.7	6806.87	8005.23	10026.5	8460.54	12879.8	9267.1	6176.89	9196.07
FGD1	54102069	50830	158.851	179.891	43.1722	200.096	145.503	218.99	179.937	59.0029	134.744	148.168
GNL3L	54187159	91591	69.6526	206.726	180.639	159.799	154.204	57.3494	256.259	121.743	181.202	154.138
MAGED2	54462543	8412	4221.76	7817.64	4644.18	8434.17	6279.43	3212.49	4408.69	7231.13	7917.35	5692.41
TRO	54577545	10856	1414.69	161.651	2678.37	1404.07	1414.69	1945.7	161.575	1494.66	711.984	1078.48
PFKFB1	54590125	65645			480.761	55.0051	267.883			660.703	9.81199	335.257
APEX2	54656640	8112	247.502	631.917	1345.47	1862.03	1021.73	217.677	494.241	597.23	775.491	521.16
FAM104B	54800319	18406	80.7478	117.924	84.7119	157.24	110.156	88.6498	172.445	146.23	366.275	193.4
MTRNR2L10	54838281	1503		307.26			307.26		583.52			583.52
MAGEH1	55111458	1472	7764.47	6556.97	3903.51	3670.13	5473.77	8913.42	5277.16	6007.85	4507	6176.36
RRAGB	55393971	39320	168.878	217.282	105.011	150.716	160.471	130.746	216.677	93.8764	168.18	152.37
KLF8	55903482	59843	51.1238	34.7267	13.51	211.413	77.6935	118.029	67.6946	66.8219	261.548	128.523
UBQLN2	56222133	4433	5093.72	5083.78	2234.12	3052.93	3866.14	5924.53	5021.4	3608.23	4097.42	4662.9
LOC112207047	56373122	100243	35.8955	66.8003	18.7227	85.5144	51.7333	51.5077	82.491	30.6856	167.705	83.0972
SPIN3	56637104	19413	796.037	347.316	203.769	384.778	432.975	712.709	232.341	340.671	447.919	433.41
LOC465663	56786429	1869	790.558	1087.2	463.471	663.646	751.218	1148.09	826.776	1234.36	1022.39	1057.9
FAAH2	56968790	209921	2.11158		1.65058	3.93911	2.56709	2.34251		3.6633	3.37517	3.12699
LOC473633	57286575	6433	543.133	703.521	1216.37	531.302	748.582	740.083	525.856	1075.86	647.479	747.321
ZXDA	57623362	5385	240.489	471.674	262.737	389.01	340.977	323.76	333.486	199.927	426.614	320.947
SPIN4	58660367	4248	92.0708	293.524	74.7685	188.168	162.133	131.544	255.614	199.13	343.686	232.493
ARHGEF9	58950791	148461	396.635	350.571	37.9256	105.084	222.554	314.364	308.877	74.5897	143.462	210.323
AMER1	59462009	20668	302.36	482.636	366.027	360.079	377.776	486.663	474.859	1186.92	677.308	706.437
ASB12	59501137	6460		114.381			114.381		530.123			530.123
MTMR8	59544239	123738	3.65253	4.85182		5.79166	4.76534	3.61278			7.28758	5.45018
ZC4H2	60188418	118323	25.9298	47.6163	14.8858	35.1755	30.9018	21.7241	18.354	16.248	37.0168	23.3357
LOC107970990	60248726	500264	0.538588				0.538588	0.714883				0.714883
ZC3H12B	60748927	19113	142.789	33.827		38.9375	71.8512	118.115	32.7761		61.7833	70.8916
LAS1L	60772723	22220	703.298	532.06	995.394	771.577	750.582	786.641	434.174	854.834	648.359	681.002
MSN	60929249	74276	468.883	2770.52	2987.48	2504.89	2182.94	169.725	2696.1	876.928	2256.98	1499.93
VSIG4	61282201	17663	200.766	1074.59	2004.18	318.346	899.469	43.0258	153.69	204.627	59.562	115.226
HEPH	61421598	98851	20.8383	89.6984	11.3918	25.3743	36.8257	14.9237	270.815	29.5618	71.0238	96.5811
AR	62859039	190313	3.01418	95.6076	117.583	80.8163	74.2552	2.11406	132.326	1256.26	87.2064	369.478
OPHN1	63422725	387087	25.642	25.6504	3.5059	21.3622	19.0401	19.5752	21.5783	5.36394	31.7822	19.5749
LOC745438	63449578	3065	42.5358		94.2063		68.371		272.518			272.518
YIPF6	63873570	74085	182.781	298.586	201.498	262.668	236.383	116.157	391.787	338.389	342.55	297.221
STARD8	64023368	77962	40.0226	188.369	140.367	344.711	178.367	14.3351	178.384	226.868	869.143	322.183
LOC747603	64158956	1762	73.9911		278.582		176.287	126.855	284.427		121.852	177.711
EFNB1	64206922	13181	181.334	2449.03	1864.2	4079.83	2143.6	137.357	1017.07	3208.8	2505.22	1717.11
PJA1	64532569	4933	3629.53	2462.12	1785.25	2251.79	2532.17	4259.23	1947.21	1153.58	2554.84	2478.72
FAM155B	64903051	27502	147.27	1069.65	31.4969	88.1965	334.152	486.829	2545.1		53.0862	1028.34
EDA	65013353	426890	1.71024	20.4461	10.9574	15.3672	12.1202	0.628318	22.7948	12.9702	16.5469	13.235
IGBP1	65533262	32917	357.249	781.447	323.68	497.393	489.942	377.545	917.305	289.688	876.63	615.292
PDZD11	65681049	9200	446.856	1425.59	772.072	1111.52	939.011	262.392	1107.64	459.731	1222.87	763.158
RAB41	65681131	4097	193.05	180.351	91.6194	121.099	146.53	212.771	305.809		225.341	247.974
GDPD2	65821429	10701	279.401	146.73			213.066	156.657	85.8606			121.259
LOC101059407	65825761	8388	30.0492	379.888			204.969		383.379			383.379
DLG3	65843261	60665	448.722	165.191	56.6395	308.507	244.765	524.301	112.902	36.7611	349.668	255.908
LOC735470	66374953	3999	245.596	704.439	837.562	503.158	572.689	251.522	699.711	557.668	660.376	542.319
SNX12	66470408	13945	1826.8	2126.09	1824.18	2109.01	1971.52	2037.23	2638.47	1444.81	3054.64	2293.79
IL2RG	66525973	1662	52.2953	416.797	764.42	447.781	420.323		301.541	925.396	581.325	602.754
MED12	66533983	24111	1038.9	1285.2	734.101	1331.81	1097.5	1050.34	1207.29	1263.02	1413.19	1233.46
NLGN3	66558846	27880	800.253	19.8771	31.0698	60.3073	227.877	946.027	28.4614		33.8842	336.124
TAF1	66782907	100309	160.557	247.689	104.491	138.766	162.876	176.036	245.645	126.495	161.601	177.444
OGT	66951368	42763	942.867	1321.84	1027.68	1011.96	1076.09	1247.67	1439.54	823.619	1941.53	1363.09
GCNA	66996659	35424	17.4203	19.555	64.3932	24.1211	31.3724	46.0616	27.116	73.8091	87.8836	58.7176
CXCR3	67033994	1693			375.211	358.178	366.695				152.181	152.181
NHSL2	67333753	242408	54.1049	32.3867	4.76457	10.6884	25.4861	166.712	31.7005	15.2273	26.7484	60.0969
RTL5	67550026	4918	3409.08	741.828	446.206	717.389	1328.63	7326.4	959.589	969.465	1728.8	2746.06
PIN4	67604488	83226	53.6782	159.253	272.346	193.082	169.59	48.3423	195.705	255.023	140.597	159.917
RPS4X	67695053	4735	8056.37	18618.8	23129.9	25403.7	18802.2	5763.81	17190.5	16046	22050.7	15262.7
CITED1	67724074	5533	298.461			74.7246	186.593	125.232				125.232
HDAC8	67751932	245427	16.1132	24.6498	20.9415	29.4247	22.7823	29.8721	43.7327	46.3733	52.7512	43.1823
PHKA1	68003040	132530	21.3139	151.928	28.323	69.4649	67.7574	12.6491	292.12	15.6667	53.299	93.4337
LOC112206839	68199644	2069	470.491			306.408	388.45	896.668			207.542	552.105
DMRTC1B	68199789	71192	68.9781			29.0378	49.0079	18.524			3.01583	10.7699
LOC100615000	68425788	2472	457.077				457.077	759.53				759.53
PABPC1L2A	68497335	2330	343.183				343.183	326.165				326.165
NAP1L2	68630661	2583	14216.6	5524.57	122.964	1301.87	5291.51	17116.5	3233.71		1230.2	7193.48
CHIC1	68999577	114293	61.597	71.5185	3.28423	41.7215	44.5303	56.1276	53.7147		54.1016	54.648
LOC100615774	69261576	32076	7695.96	7483.78	4488.3	6336.6	6501.16		27.3423		8.03227	17.6873
LOC104003921	69387660	1332	176.179	589.399	346.837	517.331	407.437				338.495	338.495
LOC107971130	69445502	5416	38.5147	85.268	53.3128	152.678	82.4433				190.283	190.283
LOC107971010	69634124	369	235.542	1752.13	860.749		949.474		4414.01			4414.01
LOC104003922	69706056	47786	16.9152	70.5484	29.0035	27.6869	36.0385	24.7907	76.9091	38.6224	29.2045	42.3817
SLC16A2	69883496	115749	69.4574	94.9564	232.493	188.123	146.257	51.3663	64.2241	1701.46	255.049	518.024
RLIM	70048527	29524	683.861	1082.42	570.169	706.73	760.795	620.044	1210.86	448.004	763.575	760.621
NEXMIF	70197413	192499	32.9149	3.11874		10.5959	15.5432	45.1685			10.9304	28.0494
ABCB7	70516157	103203	27.3706	153.485	72.4632	66.2357	79.8887	45.6987	260.609	104.319	112.549	130.794
UPRT	70736614	36550	108.911	183.208	101.909	113.119	126.787	81.9467	287.944	122.031	167.415	164.834
ZDHHC15	70836824	151649	8.59698	10.0494		7.45208	8.69948	15.034	12.1174		15.9984	14.3833
LOC104003926	70988521	144436	0.962805				0.962805	1.70228				1.70228
LOC100611158	71199132	6626	413.193	195.151		83.1978	230.514	384.563	182.786		139.333	235.561
MAGEE2	71241814	4544	466.708				466.708	482.061			51.9747	267.018
PBDC1	71637225	5419	365.687	1346.49	4214.71	1998.97	1981.46	581.586	1179.15	1291.37	1473.88	1131.5
LOC107970996	71789015	94746	0.917346	6.82389			3.87062		20.7173		2.7193	11.7183
MAGEE1	71883601	3730	5783.45	1374.29	193.527	665.069	2004.08	4086.86	627.01		719.513	1811.13
LOC107972704	72108553	40063	33.4096				33.4096	27.8959				27.8959
ATRX	73038960	213227	129.541	319.892	41.0309	79.7583	142.555	182.818	426.982	64.9171	111.164	196.47
MAGT1	73360512	69368	70.416	667.073	653.092	597.218	496.95	35.1222	757.385	1017.68	795.138	651.332
COX7B	73433723	5938	1182.67	20446.3	4882.07	14970	10370.3	1660.02	48297.2	5011.87	18179.9	18287.3
ATP7A	73444852	137577	11.4979	59.0788	13.8519	39.8695	31.0745	4.22417	47.6595	21.2406	48.8468	30.4928
PGK1	73637242	30532	2322.61	8001.38	4702.98	4233.1	4815.02	1834.59	7525.94	2876.34	4558.88	4198.94
TAF9B	73662760	11223	446.075	1419.63	298.442	626.274	697.605	509.853	1462.44	363.158	1201.4	884.214
CYSLTR1	73769858	56436	2.15608	10.6378		5.86082	6.21823		8.88015		3.80436	6.34226
GPR174	74610028	30358			12.3646	11.8033	12.084				21.9243	21.9243
ITM2A	74826288	7208	1204.61	3812.12	92.1347	565.953	1418.7	1038.83	4600.46	149.363	1155.72	1736.09
BRWD3	76072963	137388	72.3088	64.5382	33.6265	66.6074	59.2702	80.5324	66.2679	60.451	70.6361	69.4719
LOC742793	76342666	1697	76.8252	544.268			310.547		1378.17		202.43	790.298
HMGN5	76536468	87937	11.6628	33.0852	27.2532	34.479	26.62	2.79599	19.4719	44.5992	46.1453	28.2531
SH3BGRL	76624605	98600	82.7719	155.498	98.9806	211.059	137.077	23.1226	121.986	92.0309	372.572	152.428
POU3F4	78897928	2218	254.71			124.271	189.491				251.68	251.68
RPS6KA6	79482729	130522	12.8519			17.5278	15.1899	24.8312			55.1059	39.9686
HDX	79742773	183001	5.60432	6.56122	3.31342	3.91609	4.84876	8.42771	6.38999		5.51419	6.7773
APOOL	80426866	89222	64.683	309.524	104.206	119.556	149.492	29.5613	487.743	180.137	301.28	249.68
ZNF711	80665488	29196	225.95	208.793		82.1351	172.293	162.303	90.1182		222.821	158.414
POF1B	80698262	102535		109.896			109.896		113.639			113.639
CHM	81285220	187965	40.3674	36.3621	15.9759	34.754	31.8649	44.2364	64.212	27.002	61.2245	49.1687
DACH2	81576249	677046	1.50197			0.895648	1.19881				1.17333	1.17333
LOC107971165	81587871	2018				136.588	136.588				191.509	191.509
KLHL4	82934417	151004	13.1232				13.1232	8.1412	5.808		2.70148	5.55023
PABPC5	86880890	4385	63.427	337.012		88.0018	162.814	56.0709	161.91		88.1333	102.038
NAP1L3	89142897	2750	11140.9	2250.28		360.83	4584.01	14045.1	941.574	531.312	413.791	3982.95
FAM133A	89145677	39416	20.9481	16.4029			18.6755	9.6403				9.6403
DIAPH2	92205020	922004	1.02751	9.06589	17.0677	3.40804	7.64228	0.26667	13.0906	13.5951	5.23947	8.04798
PCDH19	95792846	117961	47.2295	23.8812		2.80399	24.6382	5.30559	13.0996		4.36828	7.59116
TSPAN6	96060838	78758	12.8014	62.155	208.24	185.487	117.171	5.9599	62.0421	488.207	328.223	221.108
SRPX2	96142853	27970		94.1125	28.9052	21.6802	48.2326		58.2328	30.2433	34.5428	41.0063
SYTL4	96174018	55867	15.4019	86.7958	61.5038	47.3641	52.7664	6.40146	77.7452	105.99	96.0776	71.5535
CSTF2	96311527	20563	567.654	161.7	266.795	258.704	313.713	255.444	251.843	145.85	215.089	217.057
NOX1	96333040	32454	24.3707			11.041	17.7058	13.7745	14.1553		36.3858	21.4385
XKRX	96378310	43043	12.9232	21.4581	14.7581	21.7726	17.728	5.71221	18.4351		12.4702	12.2059
ARL13A	96446605	20423	11.9161				11.9161				17.8717	17.8717
TRMT2B	96484994	42774	75.5887	302.303	170.785	179.787	182.116	59.049	370.045	255.292	269.545	238.483
TMEM35A	96554595	17382	662.037	39.8526			350.945	790.842			79.0529	434.947
CENPI	96573740	66328	3.40699	6.96254	5.2239	4.15562	4.93726		8.18544		3.88438	6.03491
DRP2	96668162	73387	166.281	7.55139			86.9161	145.283	7.39809		4.09587	52.2588
RPL36A	96868288	5230	2088.95	4335.55	5581.61	6081.87	4522	1722.33	3872.89	4837.52	9166.94	4899.92
GLA	96875307	10339	88.2683	232.268	773.591	506.533	400.165	129.714	250.443	282.64	556.536	304.833
HNRNPH2	96885655	5985	7192.8	15115.9	6141.5	7129.18	8894.86	6643.94	12993	7131.12	7526.25	8573.59
ARMCX4	96895719	89134	293.799	99.477	51.1828	89.9876	133.611	169.017	67.9392	71.6083	82.6206	97.7963
ARMCX1	96986259	43679	280.371	723.183	64.7834	159.023	306.84	290.663	863.397	183.1	331.794	417.239
ARMCX6	97090258	2901	931.766	2005.8	1234.2	988.14	1289.98	824.423	1727.54	1219.38	999.133	1192.62
ARMCX3	97098245	4714	5105.37	13597.7	4336.65	5870.53	7227.55	5670.95	21306.9	6525.28	7460.39	10240.9
ARMCX2	97130499	4603	1236.79	2207.22	269.735	1604.82	1329.64	1956.94	2558.61	618.144	2682.03	1953.93
LOC746060	97253584	2394			349.771		349.771				170.399	170.399
ZMAT1	97357152	49815	92.9953	160.38	75.9314	212.473	135.445	69.5482	207.916	231.558	399.537	227.14
TCEAL2	97609734	2063	22097.4			187.052	11142.2	24302.1			218.553	12260.3
TCEAL6	97624551	2052	19818.5				19818.5	21262.6				21262.6
BEX5	97637786	2303	4479.72		300.904	765.983	1848.87	6104.79			447.491	3276.14
TMSB15A	98054543	3093	109.592				109.592	325.197				325.197
ARMCX5	98130223	4987	880.128	1416.83	1152.19	1088.83	1134.49	560.254	829.07	940.631	878.27	802.056
GPRASP1	98136596	57504	2198.26	190.333	30.1275	95.8661	628.648	1963.72	224.417	145.766	153.828	621.933
GPRASP2	98249123	5569	6597.04	5390.15	715.504	2054.02	3689.18	4916.69	2984.7	2278.43	2856.79	3259.15
BHLHB9	98251150	40073	326.638	221.266	35.3065	100.423	170.908	359.21	155.285	76.7603	152.697	185.988
LOC100612348	98306527	418151	15.1111	11.1546	6.55995	14.5677	11.8483	14.8602	11.7854	8.45967	16.1226	12.807
BEX1	98600443	1663	38440.1		1736.27	1160.22	13778.9	37432.3	376.699	1710.95	555.154	10018.8
NXF3	98613595	17436			56.3044		56.3044			313.141	17.2393	165.19
LOC465775	98681175	1884			337.172		337.172		221.674			221.674
BEX4	98755900	2090	24261.3	13920.6	718.402	8216.27	11779.2	20555.2	10131.1	2060.49	11228.2	10993.8
BEX2	98851792	1694	22498.3	845.11	494.305	11894.2	8933	21138	665.65		10430.9	10744.9
TCEAL7	98872657	2134	3926.24	692.501		258.326	1625.69	4158.25	1663.49		774.7	2198.81
TCEAL9	98899501	2057	1707.03	5567.78	1291.41	4448.74	3253.74	2488.37	5319.4	2205.7	5156.2	3792.42
BEX3	98919419	1686	42916.1	32430.9	5685.79	28691.5	27431.1	38605.4	46073.5	16784.9	36815.3	34569.8
LOC100614699	98951274	113937	7.55204			13.3055	10.4288	5.29679			6.59539	5.94609
RAB40A	99045219	85659	10.2481			10.297	10.2725	5.47975			5.76491	5.62233
TCEAL4	99121611	11484	2125.19	5637.93	2682.76	2491.36	3234.31	2156.56	4629.46	2912.9	2099.54	2949.61
TCEAL3	99155982	1985	19900.7	14377.8	1687.36	8942.49	11227.1	21361	8268.52	1239.7	2823.04	8423.06
TCEAL1	99176584	2401	3163.83	5943.35	1719.71	2927.39	3438.57	4319.56	4557.27	3202.85	3335.45	3853.78
MORF4L2	99223779	12762	3717.14	6140.84	7120.14	3544.24	5130.59	3662.26	5942.82	5905.22	4438.06	4987.09
GLRA4	99250384	26599	44.7661	26.043		41.4503	37.4198		15.7011	31.8021	46.0094	31.1709
PLP1	99290742	59468	1429.53	41.1583			735.345	2974.96	106.747		5.05454	1028.92
RAB9B	99379846	10038	638.138	3225.04			1931.59	1086.64	3220.25			2153.45
LOC737596	99451051	18729	51.0472				51.0472	100.249				100.249
LOC104001050	99466455	3968	94.187				94.187	157.725			86.5736	122.149
LOC107971086	99508768	3428	436.096				436.096	1108.47			119.001	613.733
SLC25A53	99538969	10852	42.4483				42.4483	32.9552				32.9552
ZCCHC18	99549940	3316	3163.64	515.29		216.118	1298.35	2473.81	314.863		71.2222	953.297
LOC107971087	99568309	26073	10.3339	58.4504	33.2231	42.2865	36.0735	28.2903	94.5054	88.4828	55.1723	66.6127
FAM199X	99603813	29412	577.423	471.044	372.07	526.678	486.804	534.25	511.18	347.741	550.407	485.895
NRK	101279244	135845	21.8815	8.15891		27.1891	19.0765	57.2598	52.8786		96.4103	68.8496
SERPINA7	101466594	23046			1499.72		1499.72			1001.05		1001.05
MUM1L1	101616872	34952	31.3323	89.8466	9.08722	21.2924	37.8896		95.5902		48.528	72.0591
CXHXorf57	102037830	67225	12.7997		19.7577	24.601	19.0528			19.4467	20.7596	20.1032
RNF128	102119290	102671	10.5817		114.461	98.2576	74.4334	3.70097		659.119	121.915	261.578
TBC1D8B	102227642	73192	3.32498	6.94055	27.615	16.1934	13.5185		22.824	138.688	58.0816	73.1979
RIPPLY1	102324745	6179			84.1133	49.069	66.5912			199.127		199.127
CLDN2	102324753	30644	6.23981		1177.81	3196.72	1460.26			1588.5	7271.89	4430.2
MORC4	102365232	59430	22.2296	67.6049	145.756	108.992	86.1456	41.3715	84.3278	124.221	125.361	93.8202
RBM41	102485335	57395	33.1638	151.268	49.8048	65.793	75.0075	98.1388	221.933	138.004	161.976	155.013
NUP62CL	102546899	77762		16.0347	6.31236	10.6338	10.9936		5.37067		18.775	12.0728
FRMPD3	102944215	103885	42.7526				42.7526	18.5037				18.5037
PRPS1	103070530	22646	960.646	1335.72	1806.71	789.926	1223.25	1207.12	1294.62	1908.42	932.913	1335.77
TSC22D3	103155733	64095	434.201	359.535	151.365	528.089	368.298	774.879	841.848	1229.78	1063.55	977.515
MID2	103267909	107219	31.3714	48.2404	60.8621	42.6746	45.7871	44.404	48.6893	48.7715	50.8627	48.1819
PSMD10	103534259	7424	1290.14	1393.4	1509.05	1162.09	1338.67	975.486	1175.72	1201.57	1547.22	1225
ATG4A	103538929	66561	20.6315	136.682	112.788	90.6896	90.1978	29.2155	202.037	70.4756	97.0921	99.7051
COL4A6	103606422	279475	0.715285	10.5755		18.0485	9.77977		5.08079		36.4144	20.7476
COL4A5	103887251	257753	9.27306	19.171	4.03282	36.1448	17.1554	4.59607	26.0866	17.6026	89.212	34.3743
NXT2	104990590	8912	63.3917	176.185	291.593	182.478	178.412	27.5887	89.0377	232.979	296.324	161.483
KCNE5	105078835	1495	715.085		695.299		705.192	284.071				284.071
ACSL4	105096481	95001	108.231	361.181	576.263	430.565	369.06	109.405	416.31	188.606	306.683	255.251
TMEM164	105460476	182696	18.5061	103.891	42.1981	89.3153	63.4776	14.559	139.443	16.8368	101.536	68.0938
AMMECR1	105651866	124074	9.03656	18.2381	34.9077	28.2134	22.5989	4.86404	8.07841	10.5365	31.1479	13.6567
RTL9	105815718	97872	3.19697	22.1771			12.687	4.11082				4.11082
CHRDL1	106131295	125319	57.4952	45.3266	2.53446	106.454	52.9525	52.6162	55.3206		129.522	79.1528
PAK3	106402432	285005	28.8186			2.90136	15.86	4.86243	2.4911		5.27331	4.20895
CAPN6	106705177	25398				93.3323	93.3323		37.8202		157.236	97.5279
DCX	106753856	117698	16.1722				16.1722	3.79818				3.79818
LOC100608727	107071954	2307	41.4418	200.178			120.81		434.469			434.469
ALG13	107135671	79473	59.494	102.853	73.7542	62.4289	74.6326	63.5628	138.733	86.119	88.6118	94.2567
TRPC5	107227132	305462	5.1501				5.1501	1.75618				1.75618
LHFPL1	108081120	57068	26.6526	20.2308		8.69387	18.5257		26.3454		8.65312	17.4993
AMOT	108247297	66088	156.501	75.4685	21.4084	233.143	121.63	54.1142	104.901	124.506	598.743	220.566
IL13RA2	110435919	38227			45.3201	26.6787	35.9994			158.923	44.9321	101.927
LRCH2	110544174	123551	13.577	28.4074		8.70064	16.895	15.0157	44.2813		9.03638	22.7778
PLS3	110994360	89765	62.452	496.461	622.421	611.974	448.327	29.1335	542.484	802.715	1019.88	598.552
LOC465819	111162456	864	150.894				150.894	362.183	628.384			495.284
AGTR2	111436490	4273				90.3084	90.3084	57.5405			557.734	307.637
LOC471633	112543781	1976	202.332				202.332	328.039	760.871	505.924	141.252	434.021
KLHL13	113085654	218319	11.4257	9.30735	10.5806	31.0582	15.593	9.41912	8.60828	36.9851	54.7774	27.4475
WDR44	113533201	103847	33.9802	88.9407	44.2093	28.4003	48.8826	35.0839	82.0411	65.1655	51.2738	58.3911
DOCK11	113683090	191414	9.35379	28.4691	13.5762	19.7279	17.7817	2.45222	21.8183	7.63324	17.498	12.3504
IL13RA1	113915798	77791	77.3162	504.015	747.921	561.962	472.804	14.3666	180.387	794.796	334.235	330.946
LOC104003979	113956065	4227	24.6742	174.804	157.111	71.7288	107.08			345.661		345.661
ZCCHC12	114012096	3199	5933.79		99.2862		3016.54	14442.4				14442.4
LONRF3	114162142	43494	97.9176	38.2242	128.79	53.867	79.6997	110.49	27.8461	215.705	81.9438	108.996
PGRMC1	114447950	8219	2686.02	1151.86	10282.9	8095.64	5554.1	2104.92	889.231	67581.4	21749.8	23081.3
SLC25A43	114606540	49983	36.5167	30.4899	90.1182	69.4834	56.6521	38.4583	17.5466	98.466	91.4944	61.4913
SLC25A5	114670178	3097	10695.3	9737.26	43316	66403.2	32537.9	9368.02	22506.6	33620.7	83794.3	37322.4
CXHXorf56	114740027	27315	178.507	295.87	251.586	327.956	263.48	93.2863	319.551	239.302	355.283	251.856
UBE2A	114776307	9935	619.383	3630.34	1598.47	1684.05	1883.06	663.695	4468.49	1733.84	1672.67	2134.67
NKRF	114790142	19185	288.584	204.608	248.332	182.463	230.997	314.569	293.878	344.719	333.497	321.666
SEPT6	114817542	77620	254.295	185.034	123.874	266.685	207.472	261.473	143.121	66.3789	212.434	170.852
RPL39	114988395	5188	1057.12	5047.17	4530.38	4250.33	3721.25	1128.8	6254.85	3483.35	6203.53	4267.63
UPF3B	115007206	69633	140.046	171.771	124.814	98.1679	133.7	194.202	128.949	134.733	106.375	141.065
RNF113A	115094296	1289	3384.89	4048.46	7414.56	3913.19	4690.28	3225.33	2656.79	3400.56	3597.81	3220.12
NDUFA1	115095540	4897	3409.5	31158.4	5701.73	10469.3	12684.7	4327.05	65361.3	11290.9	13582.8	23640.5
NKAP	115148776	18385	155.534	288.868	265.42	215.89	231.428	124.008	347.555	296.977	232.395	250.234
LOC104003983	115213115	3326	31.3583				31.3583			254.331		254.331
LOC473763	115386544	22145	9.41954				9.41954				9.69531	9.69531
LOC737328	115427757	114891	3.40424	4.82347	5.27769	3.35873	4.21603	5.25281	5.45256	20.7493	17.7531	12.302
LOC107966504	115454981	5842	41.6572			99.0811	70.3692	42.0867				42.0867
ZBTB33	115547423	7914	725.938	834.458	839.155	832.405	807.989	824.709	1050.15	680.191	841.014	849.017
TMEM255A	115555589	52651	136.849	32.4534		127.737	99.0131	61.5567	30.142		31.3994	41.0327
LAMP2	115722549	43292	540.658	718.98	1318.59	952.482	882.677	273.642	793.94	2312.77	1942.6	1330.74
CUL4B	115820627	51200	191.484	273.299	146.627	241.18	213.147	186.848	334.433	223.792	484.339	307.353
MCTS1	115905769	17298	351.719	565.985	449.021	446.165	453.222	391.526	729.133	551.258	696.313	592.057
C1GALT1C1	115927591	4468	208.144	2087.87	2597.9	1388.04	1570.49	270.144	2047.04	1686.72	1758.75	1440.66
GLUD2	116244166	1676	337.08	413.316	981.999	575.608	577.001	146.701	1345.6	6698.96	1396.34	2396.9
LOC465840	116408987	2160	40.2384				40.2384	103.481	657.386		159.039	306.635
GRIA3	118374508	307323	60.2108		31.0048	15.3368	35.5175	20.9465		8.00726	18.0244	15.6594
LOC100611974	118705350	642	243.687	1222.87	674.631	729.872	717.764				535.084	535.084
THOC2	118791135	132898	79.526	172.357	129.925	139.375	130.296	75.012	169.067	98.3692	151.053	123.375
XIAP	119047538	53204	167.609	499.101	323.997	367.312	339.505	213.419	335.966	342.557	539.945	357.972
STAG2	119147654	141842	110.787	235.721	117.458	165.953	157.48	182.323	352.44	191.923	303.794	257.62
SH2D1A	119534478	27518			16.7886		16.7886		15.1767		9.36271	12.2697
TENM1	119564762	824108	36.4488		0.945997	20.4357	19.2769	43.9114			18.9143	31.4128
DCAF12L2	121350973	3689	200.265				200.265				58.2008	58.2008
SMARCA1	124583979	77022	134.397	284.802	128.21	177.143	181.138	181.086	342.145	669.941	213.526	351.674
OCRL	124670261	59073	404.611	325.214	287.408	357.882	343.779	322.377	353.489	184.854	343.463	301.046
APLN	124780764	9763	795.881	1338.65		2425.17	1519.9	423.548	4902.27	118.151	866.464	1577.61
LOC107971177	124811309	2559		866.235		355.449	610.842		1501.46	420.714	453.065	791.745
XPNPEP2	124874328	30535		33.2728	17.9666	2725.2	925.48		36.9285	55.4056	5845.17	1979.17
SASH3	124913939	16554	126.534	172.963	474.434	193.147	241.77	35.1063	85.7771	218.335	108.947	112.041
ZDHHC9	124938713	40299	272.613	390.773	921.419	738.007	580.703	304.503	282.92	954.123	795.432	584.245
UTP14A	125038861	23619	137.627	260.049	312.96	196.056	226.673	139.114	169.748	149.77	139.081	149.428
BCORL1	125113047	77732	109.689	86.1456	56.0903	73.7559	81.4202	213.363	126.797	217.646	126.504	171.077
ELF4	125197582	45661	32.1688	178.005	170.105	266.815	161.773	12.238	169.208	104.418	204.541	122.601
AIFM1	125262070	36221	223.64	1162.78	970.951	1397.16	938.633	247.456	4072.45	2435.18	3120.87	2468.99
RAB33A	125304109	13163	509.089	42.1009		20.9401	190.71	621.499	222.095		29.3599	290.985
ZNF280C	125335068	65998	19.0955	23.0913	18.3751	17.5409	19.5257	20.9979	17.0855	16.3127	25.7	20.024
SLC25A14	125471932	33507	101.682	60.6432	63.7685	62.5189	72.1532	96.7267	86.0021	41.311	80.0962	76.034
RBMX2	125534018	11100	442.404	952.746	684.137	593.483	668.193	390.655	895.467	630.445	617.028	633.399
ENOX2	125767737	277526	7.89207	21.1332	19.8719	17.778	16.6688	4.42969	22.4222	9.14406	9.20621	11.3005
IGSF1	126411782	15940	56.7073		25.36		41.0337	71.5148	170.302			120.909
STK26	127208316	52638	11.0629	11.4054	55.9514	39.2731	29.4232	25.0534	27.7693	24.8358	94.2215	42.97
FRMD7	127262009	17449				537.083	537.083				215.33	215.33
RAP2C	127387411	16383	203.189	549.675	810.727	671.294	558.721	140.526	520.035	1117.15	682.781	615.124
LOC107971183	127402493	213264	3.05659	30.9659	4.33254	10.3396	12.1737		6.26654		5.03373	5.65014
MBNL3	127556162	118827	3.36463	30.3141	30.1312	42.2172	26.5068		35.4978	581.152	106.243	240.964
LOC465864	127607075	875	1539.63	3483.38	2540.93	3685.62	2812.39	1685.97	7063.98	6943.01	6281.59	5493.64
HS6ST2	127810938	334300	15.9374			28.1983	22.0679	9.9624			70.7112	40.3368
LOC465956	128412213	716	1383.84	2515.45	2701.92	3156.7	2439.48	1279.93	2508.14	3007.28	3808.27	2650.9
GPC4	128485301	113795	23.6773	124.995	156.049	202.496	126.804	4.32129	89.5493	71.6327	273.201	109.676
GPC3	128725362	455386	1.29785	27.0767	1.52174	36.135	16.5078	1.81608	8.89585		53.418	21.3766
LOC100612128	128863262	416	1086.44	3774.42	4789.23	1788.97	2859.77	1558.18	5521.6	2957.71	2064.45	3025.49
CCDC160	129434367	9039	11.5386			134.173	72.8559				175.772	175.772
PHF6	129573531	55576	93.6771	106.362	54.5522	94.7282	87.3299	118.645	190.872	78.8708	175.004	140.848
HPRT1	129660085	40878	232.819	359.254	113.016	248.137	238.307	197.94	297.303	148.616	253.16	224.255
FAM122B	129969835	27117	440.712	432.57	170.368	314.087	339.434	410.489	537.501	280.752	429.928	414.667
FAM122C	129996560	58994	11.0496	18.7875	9.29942	13.0823	13.0547	3.78884	33.2725		12.7379	16.5997
MOSPD1	130088468	27803	33.4492	189.355	61.2732	66.4226	87.6251	27.3339	328.964	47.0204	141.318	136.159
SMIM10	130185032	1643	333.271	2838.89	193.315	704.603	1017.52		1601.4		392.032	996.713
RTL8B	130214774	3189	1632.55	6313.89	235.412	2342.33	2631.04	1506.95	2972.81	458.171	1737.01	1668.73
LOC107972689	130228136	5944	248.579	147.618	97.1542	292.143	196.373	97.7707			119.199	108.485
RTL8A	130244353	1346	9685.91	15233.6	5706.2	11488.2	10528.5	8685.02	11294.1	7827.16	11915.5	9930.45
LOC736266	130288462	3760	5607.86	1424.74	230.379	1172.91	2108.97	3216.06	1321.77	552.211	1193.43	1570.86
ZNF75D	130504408	58815	38.7175	90.2972	115.369	157.934	100.579	46.3645	117.163	169.975	276.341	152.461
ZNF449	130563358	18531	40.3361	127.097	48.3029	89.2453	76.2454	33.7733	141.983	78.8467	103.117	89.43
LOC736779	130640921	6168	3797.59	1467.49	84.2633	2775.11	2031.12	2344.63	704.181	436.368	2722.07	1551.81
INTS6L	130739479	61800	64.5533	59.7814	21.4921	99.0142	61.2103	73.7829	65.5509	28.6199	71.915	59.9672
SAGE1	131085928	22879	56.6035	26.2404		19.276	34.04	15.6314	23.7302		16.8917	18.7511
MMGT1	131157815	12016	343.58	1341.31	358.044	727.164	692.525	399.938	1282.51	339.191	1089.95	777.899
SLC9A6	131181063	61714	510.527	317.283	80.9418	117.911	256.666	276.347	269.336	89.7176	133.941	192.336
FHL1	131342122	64636	616.537	3776.03	59.4138	172.282	1156.07	590.3	9350.17	335.508	346.787	2655.69
MAP7D3	131409525	37468	30.3882	353.742	124.843	212.603	180.394	32.8108	318.787	149.827	145.549	161.744
HTATSF1	131692588	15409	2479.01	4357.67	1499.08	1974.82	2577.65	2499.34	5179.43	1217.71	1587.04	2620.88
ARHGEF6	131860050	116177	62.618	376.041	42.2512	62.3977	135.827	20.2015	611.117	32.4343	79.8364	185.897
LOC739438	132042310	991	631.47	1071.81			851.641	1150.3	1727.85		823.28	1233.81
RBMX	132064077	11590	1317.6	3191.64	1903.36	2727.8	2285.1	1839.84	3808.79	1771.56	4132.89	2888.27
LOC112206863	132187924	24809	4.20403				4.20403				19.0393	19.0393
ZIC3	132755902	14320	227.605				227.605	468.266				468.266
FGF13	133827810	608006	9.00589	0.835506	0.85482	3.7174	3.6034	0.367626			3.56657	1.9671
LOC739210	134338896	1785	715.769	931.384	2426.41	2486.11	1639.92	964.199	2152.51	8788.62	4763.15	4167.12
F9	134745470	33705			2199.08		2199.08			9434.31		9434.31
MCF2	134797414	129107	14.4065	7.15393		2.77541	8.11194	1.90439			4.82265	3.36352
ATP11C	134943993	205993	5.56949	40.3538	119.566	47.2341	53.1808	3.58076	20.8824	219.136	58.0551	75.4136
LOC101056877	135249521	1545	135.013		205.577		170.295	144.672				144.672
LOC741231	135931121	5645	6825.4				6825.4	7519.26				7519.26
LOC107971212	136001933	2805	1230.13				1230.13	2438.39				2438.39
CDR1	136012334	1063	93864.8	521.33			47193.1	151269	471.459			75870.5
LDOC1	136451465	1463	19313.8	1041.68	315.781	6047.75	6679.74	37935.6	342.557	735.889	6559.95	11393.5
MAGEC3	137139316	4298	88.9775				88.9775	223.623				223.623
SLITRK4	138844422	13357	572.622	93.3511		88.7345	251.569	816.629			337.557	577.093
SLITRK2	140982015	8654	701.023				701.023	291.861	115.822			203.841
LOC107971219	142014038	99118	0.964571				0.964571	3.38262				3.38262
LOC107971034	142433786	2971				2486.37	2486.37				1134.58	1134.58
LOC107971030	143032661	8836			104.569		104.569			174.062		174.062
FMR1	143071329	38939	752.88	1209.71	711.864	976.141	912.648	818.557	1122.94	829.456	1159	982.49
LOC743328	143208943	2065	366.179	894.55	1370.3	1414.88	1011.48	151.538	1739.3	1117.2	935.75	985.946
AFF2	143656749	496578	19.9356			1.99824	10.9669	47.5775			2.46448	25.021
IDS	144626810	27138	10642.9	5147.69	1387.43	2493.48	4917.87	4683.2	4849.16	1266.66	2128.99	3232
LOC101057489	144676065	13199	104.042	104.965	50.315	196.3	113.906	225.229	148.714	168.961	214.719	189.406
CXHXorf40A	144688979	14997	74.1822	73.9046	169.429	270.176	146.923	122.215	116.961	179.47	180.386	149.758
TMEM185A	145027885	35470	254.839	647.083	256.425	344.251	375.649	275.381	634.634	273.173	368.632	387.955
LOC473816	145064596	2795	656.137	644.388		226.819	509.115	1463.47	717.224	605.299	530.035	829.007
CXHXorf40B	145272218	6660	178.789	166.419	446.553	587.688	344.862	140.958	150.499	300.212	235.335	206.751
LOC458868	145565339	2088	87.4144		179.772	132.009	133.065		280.023		185.088	232.556
MAMLD1	145695051	155310	60.7749	23.7879	18.2195	36.3821	34.7911	38.1382	26.3525	11.8834	39.6753	29.0124
MTM1	145900485	110724	37.2075	75.9092	72.2351	82.1496	66.8753	15.9477	56.5777	116.68	80.084	67.3223
MTMR1	146031455	71387	190.298	105.447	118.916	147.881	140.635	125.243	133.971	114.187	114.288	121.922
CD99L2	146104218	131871	557.458	593.938	230.344	279.666	415.352	392.558	587.476	458.355	309.995	437.096
HMGB3	146317223	10406	683.225	1091.73	2674.88	704.581	1288.6	100.955	1264.22	1404.1	449.79	804.766
VMA21	146726770	90211	80.16	86.0032	38.729	90.441	73.8333	78.0486	67.591	67.3436	153.748	91.6829
PRRG3	147011802	1040	501.432				501.432		682.67			682.67
GABRE	147264637	21572	7.65521	34.2527	34.8011	57.4983	33.5518		44.528	89.1207	55.7359	63.1282
GABRA3	147473023	269863	23.5111				23.5111	4.30699				4.30699
CETN2	148164318	3486	1732.81	5179.81	2874.17	5139.48	3731.57	1295.2	4396.77	2669.23	7470.86	3958.02
NSDHL	148167963	38396	117.709	293.473	444.439	187.365	260.746	119.921	269.75	861.214	308.667	389.888
ZNF185	148235151	75474	40.3055	7.95446	6.50372	171.646	56.6024	41.1653	11.067		233.836	95.3562
LOC107971233	148267272	1096	142.743				142.743				274.255	274.255
PNMA5	148326150	5370	1110.31			87.2585	598.784				71.9674	71.9674
PNMA3	148394723	4046	6485.32	559.287		1703.13	2915.91	2795.37	516.107		620.865	1310.78
ZNF275	148649374	18851	1016.64	651.646	1056.88	1058.61	945.945	845.414	629.187	1032.08	943.047	862.433
ZFP92	148727573	10111	134.099				134.099	258.646			106.173	182.409
TREX2	148760505	3123	400.76	384.473	665.688	3283.25	1183.54	214.715	147.101	492.478	1560.6	603.723
HAUS7	148763693	22987	236.693	182.82	227.356	567.168	303.509	120.574	96.2918	133.816	384.815	183.874
BGN	148810801	14890	349.644	4146.69	12817.9	5890.32	5801.14	202.653	2336.39	32691.7	2891.06	9530.46
ATP2B3	148833955	65304	832.628				832.628	1121.29				1121.29
CCNQ	148904274	11261	659.136	1578.88	964.098	881.168	1020.82	492.254	1379.63	655.576	762.641	822.524
LOC107971236	148915634	587	1998.89	2596.21	1623.25	3803.47	2505.46	495.016		3013.13	2962.68	2156.94
DUSP9	148958472	8902	203.081		168.665	4749.75	1707.17				8615.12	8615.12
PNCK	148985730	4610	1406.47	120.211		466.366	664.351	814.559	289.898			552.228
LOC744754	149004172	8670	5862.49	13604	1521.97	34366.8	13838.8	5674.34	15207.3	425.746	10121	7857.08
BCAP31	149016758	63784	381.813	705.923	1124.48	1078.18	822.598	297.516	767.382	1255.07	928.367	812.084
ABCD1	149080958	19896	128.87	1121.1	1998.38	839.537	1021.97	34.8265	633.923	1735.44	356.111	690.075
PLXNB3	149120380	15289	1666.78	144.986	30.217	61.2961	475.82	1257.28	87.4111		66.0019	470.232
SRPK3	149136860	5174	799.603	3936.2	228.806	287.674	1313.07	1922.42	2905.84	193.217	124.489	1286.49
IDH3G	149142063	8771	3309.72	5138.84	3759.48	7890.97	5024.75	2293.55	7118.49	4909.84	10817.1	6284.75
SSR4	149149835	4986	2274.85	3760.44	8136.44	6528.76	5175.12	2210.08	2588.22	11259	6713.22	5692.63
PDZD4	149158494	28481	7598.07	95.6669	46.6351	274.85	2003.81	5198.51	73.3179	137.703	162.077	1392.9
LOC742456	149197556	898		565.693			565.693		744.113			744.113
L1CAM	149217881	24940	3346.95	214.796		1073.14	1544.96	4864.72	207.645	40.0844	1249.99	1590.61
LOC101057533	149234210	11432	149.014			57.8658	103.44	113.402			22.537	67.9694
AVPR2	149262985	3244	506.378	270.481		424.837	400.565	564.998	605.08		615.516	595.198
ARHGAP4	149266439	20721	887.982	572.779	1166.34	1110.73	934.458	413.145	266.047	519.572	789.554	497.079
NAA10	149288278	5977	1557.4	3028.78	5579.68	5289.48	3863.83	2318.58	2452.56	3666.83	3656.81	3023.69
RENBP	149294364	9962	273.081	658.274	823.156	774.72	632.308	69.5551	297.651	548.076	1385.8	575.271
HCFC1	149306599	25933	1635.87	1770.1	1843.82	2051.34	1825.28	1909.99	1380.14	2176.57	1400.83	1716.88
LOC107972792	149323771	5359	60.0084				60.0084				44.0703	44.0703
MECP2	149375859	75425	793.613	866.987	301.28	716.631	669.628	1187.46	657.804	424.138	575.292	711.173
TKTL1	149537486	40873		11.2987		10.1155	10.7071		19.4139			19.4139
EMD	149593404	2475	4719.74	11027.5	11328	13308.4	10095.9	4651	7171.49	8886.27	9186.67	7473.86
FLNA	149600325	26144	1045.88	11873.8	2584.37	10411.1	6478.8	1983.49	11875.3	6329.93	12254.4	8110.79
RPL10	149640382	5047	10826.9	47077.9	52153.2	40173.7	37557.9	10474	37733.5	54837.5	33496.5	34135.4
LOC112207190	149643148	134	1556.68		7972.73	12341.8	7290.42				6248.81	6248.81
DNASE1L1	149644107	8840	471.936	778.393	862.307	1272.16	846.198	207.336	864.558	1139.59	1017.65	807.284
TAZ	149654251	10417	1017.91	1081.71	1363.74	1651.11	1278.62	935.53	1551.54	1823.4	1453.06	1440.88
LOC101058714	149667338	4262	106.043	249.218	142.271	679.061	294.148		313.568	306.736	579.324	399.876
ATP6AP1	149671628	7847	10987.6	7874.39	4673.16	15729.4	9816.14	11080.5	9899.31	6742.39	16944.7	11166.7
GDI1	149680229	5455	51776.1	15179.2	7897.4	10181.5	21258.6	52140.7	15312	10206.4	10930	22147.3
FAM50A	149687160	6505	4276.93	4721.05	9814.13	6063.53	6218.91	4875.84	6375.25	7565.92	6746.38	6390.85
PLXNA3	149701279	15365	1415.87	474.886	137.183	755.236	695.793	3543.72	413.149	230.226	941.813	1282.23
LAGE3	149720773	1486	4322.35	6091.19	14592.6	11704.3	9177.59	4783.24	5873.85	29187	9911.57	12438.9
UBL4A	149728114	1590	3646.05	9933.3	5538.77	4455.22	5893.33	2727.21	7354.56	5852.17	4928.71	5215.66
SLC10A3	149730340	3326	1139.35	3207.41	3246.83	4044.18	2909.44	994.612	1770.49	2057.77	2762.86	1896.43
CBWD3_2	149848209	3340	1759.12	6664.46	3587.67	3210.23	3805.37	1920.66	7064.76	2901.03	2622.71	3627.29
LOC104004601	149871202	1788	272.217	516.568	177.638	924.947	472.842				372.247	372.247
VAMP7	150176292	62754	86.1476	231.811	226.378	278.032	205.592	65.5376	238.918	339.443	340.081	245.995
SPRY3	150357239	165467	9.98013	10.3265	4.01353	7.16292	7.87078	38.3637	8.0767	6.97122	7.13656	15.1371
TMLHE	150522001	117964	13.4833	80.2544	38.6739	40.6568	43.2671	16.8638	124.266	61.9303	49.1419	63.0505
CLIC2	150745430	109203	9.94877	58.3592	20.3595	18.678	26.8364	2.2515	92.9324	12.6755	22.4134	32.5682
RAB39B	150860377	7144	892.994				892.994	1016.85			63.1125	539.98
VBP1	150886940	23595	279.586	955.135	277.79	310.738	455.812	293.667	1520.44	166.218	417.667	599.498
MTCP1	150978673	76913	2.26008		15.0166	12.1846	9.82042	3.48735	7.60193		7.8162	6.30183
BRCC3	151003106	42743	104.518	290.638	229.005	266.974	222.784	123.936	320.483	237.486	300.884	245.697
FUNDC2	151062393	27957	154.822	789.591	183.84	332.256	365.127	310.21	1798.59	220.053	565.997	723.712
F8	151090355	189328	28.0492	303.682	28.9767	60.5636	105.318	6.61131	308.822	123.071	64.9796	125.871
MPP1	151310205	27183	664.099	533.454	822.155	898.399	729.527	546.812	632.988	732.708	1468.32	845.206
DKC1	151338384	13936	853.806	1753	2906.9	1384.5	1724.55	994.415	1504.39	1241.58	1189.37	1232.44
GAB3	151363592	81989	9.22269	166.725	25.7085	22.5243	56.0452	3.27145	97.2911	13.1311	18.3307	33.0061
LOC100610002	151470396	10884	68.6758	72.1315	323.654	113.961	144.606	45.1802		148.375	104.55	99.3683

## Sheet: Supplementary Data 5
Supplementary Data 5. TPM values of X-linked genes in Bonobo
			Female TPM					Male TPM
Gene Name	X Chromosome Start position	Gene Length (nt)	Brain	Heart	Liver	Kidney	Average TPM per gene	Brain	Heart	Liver	Kidney	Average TPM per gene
IL3RA	1471271	36342	13.6263	19.8094		11.3147	14.9168	4.03948	95.1807		20.7695	39.9966
SLC25A6	1513634	2636	47157.6	72009.4	26263.1	160057	76371.9	41024.4	90568.2	23139.9	187577	85577.4
LOC103785367	1521752	1720	633.407	1136.07	716.669	3081.32	1391.87	737.118	1681.99	533.854	2161.69	1278.66
LOC100992282	1535023	7045	1065.63	1610.67	1815.92	6245.3	2684.38	768.16	4401.1	1601.29	5710.19	3120.18
ASMTL	1536934	51795	140.737	117.151	175.598	199.797	158.321	79.2317	146.924	97.5048	124.14	111.95
P2RY8	1599411	1079		730.746		275.233	502.989		1398.89		336.816	867.855
AKAP17A	1721734	8967	1656.77	3593.69	4172.32	3637.97	3265.19	1314.93	5204.17	4154.55	3429.38	3525.76
DHRSX	2163986	290110	4.60882	20.5611	71.3139	28.8201	31.326	6.0723	22.329	108.744	22.9343	40.0199
ZBED1	2439765	16730	584.305	1588.06	1901.75	1213.9	1322	894.634	2161.56	2348.3	1223.17	1656.92
LOC103785368	2518385	17781	56.2579	40.4877	95.5563	170.873	90.7937	167.75	60.1295	129.103	216.967	143.487
LOC100968580	2561597	56815	4.88105	6.03389		10.8562	7.25705	4.46306	18.8183	12.6985	21.1581	14.2845
CD99	2643033	51795	311.304	1431.62	1536.65	492.214	942.947	362.791	2978.55	1772.82	898.663	1503.2
XG	2705466	63253	8.61192	24.3889	35.8157		22.9388	42.6199	70.5947	14.5168		42.5771
GYG2	2780780	53265	92.7848	18.0209	683.009	129.522	230.834	73.2868	24.7955	450.674	95.5213	161.069
ARSD	2858431	18765	72.8365	208.265	301.818	749.911	333.208	48.3618	40.2187	83.8853	205.59	94.5138
ARSE	2886341	33002	20.1073	10.3877		6.9221	12.4724	20.2196	28.5855		9.31801	19.3744
ARSF	3011293	47007	23.5979				23.5979	41.1668		29.3008	7.73128	26.0663
MXRA5	3248129	37788	23.5889	306.636	80.2293	174.712	146.291	80.8767	1552.83	64.2201	230.819	482.185
LOC112438535	3547358	106	1027.79			3663.71	2345.75	1007.22			3692.26	2349.74
PRKX	3548503	105786	8.14534	18.7958	7.24344	23.7543	14.4847	10.1557	32.1041	11.7801	37.2616	22.8254
LOC100993504	3769530	17042	90.0802	132.765	66.4667	142.09	107.85	62.6486	84.8794	46.1832	132.872	81.6459
NLGN4X	5753919	340864	41.6955			2.74777	22.2216	69.0848	21.9564	8.08149	6.47913	26.4004
PUDP	6908021	57004	78.8804	318.736	204.554	198.772	200.235	78.781	135.705	333.669	151.539	174.923
STS	7015812	196107	38.4335	19.9284	111.784	15.726	46.4679	82.2764	20.8456	26.4215	61.2979	47.7104
PNPLA4	7756047	30077	33.2587	109.42	140.674	125.322	102.169	15.5301	31.3655	85.0459	81.7935	53.4338
ANOS1	8396742	197528	14.7915	50.3303		7.17036	24.0974	24.4243	55.0824	7.96904	10.19	24.4164
FAM9A	8685411	8640			246.781		246.781			516.201		516.201
TBL1X	9350820	255243	42.4116	38.1439	79.2283	93.8857	63.4174	30.7182	54.7009	135.162	109.307	82.472
GPR143	9609597	40472	36.4628	10.1645	205.793	141.112	98.383	18.9607	38.8491	272.256	174.067	126.033
SHROOM2	9673879	158854	30.301	9.71124	29.9905	41.1288	27.7829	52.6758	17.816	62.7579	57.3707	47.6551
WWC3	9946561	81220	108.529	288.704	42.6595	122.069	140.49	69.8341	514.162	87.2136	139.056	202.566
CLCN4	10040067	80924	291.163	295.691	36.2285	36.4158	164.874	669.149	140.668	98.8794	51.1275	239.956
MID1	10328476	387438	48.6213	20.2625	29.9242	27.8303	31.6596	37.064	45.1271	30.6408	26.1924	34.7561
LOC100982890	11032260	11795	237.633	1749.68	751.327	534.551	818.298	437.88	751.824	884.143	568.832	660.67
ARHGAP6	11058207	524381	2.79533	8.82565	2.73191	15.5089	7.46545	2.45597	21.2286	4.12753	9.22295	9.25876
MSL3	11676301	17173	355.265	377.29	564.537	303.296	400.097	475.994	725.127	645.452	367.903	553.619
FRMPD4	12399567	224803	7.44566	14.0296			10.7376	67.7963	3.63694			35.7166
PRPS2	12693286	33069	85.6571	37.32	153.133	355.075	157.796	220.754	125.521	224.12	290.809	215.301
TLR7	12768698	21819	4.53924				4.53924	22.0196				22.0196
TLR8	12808144	16576		20.6814	104.513	23.4286	49.5409	14.0897		63.3087		38.6992
ATXN3L	13215418	1526		224.65			224.65	74.3372				74.3372
LOC100987590	13275061	772	179.609		561.011	503.048	414.556			934.542		934.542
EGFL6	13465614	63780	3.26102				3.26102	3.87105				3.87105
TCEANC	13548896	12286	43.5313	47.435	59.6565	31.6094	45.558	57.0283	76.7849	154.814	22.7541	77.8454
RAB9A	13564061	41471	74.7512	128.956	152.635	126.145	120.622	70.9588	100.091	227.741	105.834	126.156
TRAPPC2	13609852	20074	49.8317	30.7396	41.4908	37.5541	39.9041	68.1447		39.2076	48.7422	52.0315
OFD1	13630006	39279	189.112	205.974	323.154	441.427	289.917	170.393	389.082	581.088	449.808	397.593
GPM6B	13666106	45858	2636.84	72.5131		28.8929	912.748	3160.07	331.891	344.687	29.2615	966.477
GEMIN8	13901769	21270	185.325	170.844	203.62	251.32	202.777	179.135	357.777	237.436	286.523	265.218
LOC100993030	14137065	1510	550.961	930.823	507.454	1013.62	750.715	472.845	791.356		1018.25	760.818
GLRA2	14431100	203874	15.2541				15.2541	28.0826				28.0826
FANCB	14752929	32918	3.91136				3.91136	7.29762				7.29762
MOSPD2	14786183	48225	78.0422	60.4236	67.0108	57.7917	65.8171	73.1973	101.723	121.043	67.8241	90.9469
ASB9	15152698	26520		27.146	75.3743	201.567	101.363		37.9439	49.4629	213.99	100.466
PIGA	15228881	16068	114.649	119.478	267.469	160.655	165.563	102.161	172.221	277.569	234.878	196.707
VEGFD	15254945	38759	12.5211	32.7257	97.1295	26.5227	42.2248	12.2236	58.4151	69.38	23.0806	40.7748
PIR	15294094	109412	13.5783	22.8727	48.7192	14.1978	24.842	12.9905	60.3559	55.1501	16.3526	36.2123
BMX	15410655	55760	2.84194	13.5257	29.874		15.4139	1.19671	135.349	32.9351		56.4934
ACE2	15470896	39995		41.143	14.1608	594.597	216.634		176.119	59.0364	443.153	226.103
CLTRN	15537112	37730			22.0749	553.398	287.736				787.621	787.621
LOC100973558	15584644	29393	386.49	442.034	265.227	462.435	389.046	296.264	389.424	305.703	440.36	357.938
LOC100973905	15629967	48145	2.88002				2.88002	6.65276	16.9819		7.54854	10.3944
CA5B	15756946	8110	23.2034	42.2707		45.0689	36.8477	58.4184	162.852		37.9177	86.3961
ZRSR2	15771738	33193	351.493	362.511	228.841	292.496	308.835	217.115	445.263	256.874	229.925	287.294
AP1S2	15807475	28463	367.105	1875.29	268.04	162.124	668.14	447.78	903.728	288.04	190.542	457.523
GRPR	16099778	31291	3.79822				3.79822	7.89031				7.89031
CTPS2	16579409	120384	56.9319	43.2848	61.437	56.9286	54.6455	47.3925	60.6016	77.3647	58.9842	61.0857
SYAP1	16706612	40998	95.9061	244.999	359.987	229.569	232.615	94.7267	174.879	307.158	193.654	192.604
LOC100973436	16755522	11602	364.513			51.1939	207.854	89.1478		62.1846	36.1434	62.492
TXLNG	16776019	58657	141.664	120.395	237.98	128.91	157.237	128.777	92.2091	201.269	86.2639	127.13
RBBP7	16834802	24773	544.124	1714.56	1066.45	903.702	1057.21	712.188	1309.98	1011.37	1048.35	1020.47
REPS2	16939054	196374	9.93575	6.9829	20.3584	26.2907	15.8919	40.5725		22.3776	46.1245	36.3582
NHS	17357898	370280	6.84744	1.38874	0.899736	36.8934	11.5073	9.31692	7.64324	1.94843	22.5742	10.3707
SCML1	17729625	17557	208.723	205.021	1461.12	493.136	592	236.783	386.873	1415.83	324.826	591.079
RAI2	17791701	144522	16.3103	54.3202	11.9871	45.0494	31.9168	11.2659	96.6082	20.876	47.3917	44.0355
SCML2	18228712	115443	5.49074		2.88588		4.18831	5.89582		6.81769	2.90592	5.20648
CDKL5	18412018	226717	36.5208	26.9151	7.49431	18.7416	22.418	163.086	31.6239	19.9613	17.2629	57.9835
RS1	18624687	32628	83.4758			11.2023	47.3391	50.5148				50.5148
PPEF1	18675714	136698	4.05737				4.05737	14.1562				14.1562
PHKA2	18877476	91254	117.76	292.272	730.169	295.899	359.025	96.3043	239.151	927.174	239.566	375.549
ADGRG2	18973638	94429	1.04885	9.43905	3.8809	7.49953	5.46708	1.8373	22.6448	52.7876	25.7564	25.7565
PDHA1	19330622	17821	1094.29	8727.64	1155.32	2630.41	3401.91	1904.02	3137.36	1696.65	3073.07	2452.78
MAP3K15	19346814	171435	1.61762	6.19901		13.3253	7.04732	1.16771	6.23655		6.03355	4.47927
SH3KBP1	19517952	304973	17.0172	208.967	25.2346	23.6703	68.7223	31.4856	49.4931	25.5923	19.7999	31.5927
BCLAF3	19899762	69814	42.5596	58.9249	13.3617	25.8501	35.1741	45.114	72.9689	35.6997	24.4263	44.5522
MAP7D2	19985121	111182	136.383	8.01676	8.98943	27.9436	45.3331	244.271	9.61633	20.0571	18.8581	73.2006
EIF1AX	20103872	19592	1262.79	1581.79	1205.63	910.647	1240.22	1748.93	1162.05	1205.17	953.165	1267.33
RPS6KA3	20131474	119770	109.817	149.697	291.792	88.3102	159.904	157.615	296.16	318.712	110.17	220.664
CNKSR2	21360089	280730	112.861	2.56443	4.6283		40.0179	165.627	3.13642	15.8871	0.995822	46.4116
KLHL34	21640814	3680	387.555	2086.7			1237.13	536.73	444.345			490.538
SMPX	21719905	25072		2447.51			2447.51	6.1214	566.911			286.516
MBTPS2	21825780	45601	110.985	127.049	106.666	78.1498	105.712	182.914	91.0258	145.268	62.5311	120.435
YY2	21842676	2273	148.149				148.149	129.171				129.171
SMS	21952477	27732	231.426	353.545	135.751	303.141	255.966	236.529	242.66	158.459	337.702	243.838
PHEX	22017678	217882	0.818219				0.818219	1.10254				1.10254
LOC103786247	22147137	10270	38.5752				38.5752	6.49743				6.49743
PTCHD1	23305555	60718	97.055				97.055	118.361				118.361
PRDX4	23641701	18566	133.898	601.949	4258.19	401.123	1348.79	116.09	1039.96	3084.03	530.023	1192.53
ACOT9	23678071	39021	70.0534	686.14	156.242	220.709	283.286	75.072	541.547	198.338	235.705	262.665
LOC106634286	23730190	9098		45.2163	51.2658	42.6855	46.3892			79.2994	30.7273	55.0134
SAT1	23756604	3139	8793.55	28209.4	177254	44538.7	64699	7129.9	31456	122296	43407.5	51072.2
APOO	23807998	71908	74.9273	265.545	48.1839	106.108	123.691	90.57	130.318	62.9354	132.96	104.196
KLHL15	23956827	40915	75.5249	120.654	247.535	73.7003	129.353	123.46	112.211	192.363	58.0774	121.528
EIF2S3	24027099	23780	966.678	2365.68	2240.18	1600.45	1793.25	856.135	1637.1	1944.47	1562.37	1500.02
ZFX	24118870	64934	198.742	241.27	391.469	175.552	251.759	189.394	336.088	331.303	141.643	249.607
PDK3	24430028	84845	93.3861	107.477	27.879	212.436	110.295	345.578	147.51	60.2964	226.361	194.936
PCYT1B	24522460	89130	72.6729				72.6729	83.7008				83.7008
POLA1	24657810	300789	13.3685	22.5665	13.7343	11.3922	15.2653	10.8482	33.6635	20.715	12.9188	19.5364
LOC100967910	24750562	775	242.812	928.919	1461.58	736.913	842.556	404.677		1777.22	432.863	871.586
ARX	24965203	12736	265.179				265.179	203.287				203.287
NR0B1	30459527	5125	85.031				85.031	16.9263				16.9263
CXHXorf21	30716157	18902			22.913		22.913	4.58931				4.58931
GK	30806950	69125	7.45052	36.2033	288.212	144.088	118.988	13.5146	34.5735	283.7	63.4944	98.8206
TAB3	30980841	61301	100.494	135.894	247.28	164.342	162.003	187.229	156.971	324.189	180.136	212.131
DMD	31279878	1694736	7.78432	48.6894	20.5035	2.00845	19.7464	9.57576	30.0964	20.705	1.94648	15.5809
TMEM47	34807038	29927	181.358	808.726	534.347	390.827	478.815	278.714	1296.63	760.483	439.041	693.718
LOC100982458	37230632	1693	228.153	242.988	570.672	283.361	331.293	149.775		1278.44	214.663	547.626
PRRG1	37433739	107601	28.0738	49.3828	21.983	36.3043	33.936	27.8447	70.1391	31.0869	23.123	38.0484
XK	37846539	45809	51.457	147.426	26.9089	19.9474	61.435	117.699	45.3063	45.8166	13.4259	55.5619
LOC100982531	37939744	36372	48.1975	165.884	427.755	106.144	186.995	66.0461	89.9148	126.228	95.3071	94.3739
DYNLT3	37998059	8796	486.426	810.659	840.84	768.749	726.668	1228.21	922.358	954.439	1036.1	1035.28
SYTL5	38164569	121797	7.48117	4.22197	38.5681	21.757	18.0071	22.2982		45.7726	34.6586	34.2431
SRPX	38306862	71908	56.6087	232.65	122.776	36.2164	112.063	36.5621	502.03	142.289	29.1578	177.51
RPGR	38426895	58245	17.0043	37.0802	13.7277	17.6495	21.3654	18.3305	61.5476	28.1517	23.5184	32.887
OTC	38505232	70587			837.287		837.287			1065.77		1065.77
TSPAN7	38818523	22805	8606.06	904.954	257.115	1043.8	2702.98	8263.46	2473.76	1714.11	903.458	3338.7
MID1IP1	38953887	5094	3863.29	5121.37	2531.03	4838.83	4088.63	1975.4	4308.85	13390.5	2623.25	5574.51
LOC100976444	39939059	1284	277.687	774.271	337.306	266.873	414.034	394.967	636.757	1225.94		752.555
BCOR	40203565	125223	49.8282	126.205	43.8981	87.9307	76.9655	64.5848	122.546	89.5644	85.9503	90.6615
ATP6AP2	40730677	25532	785.522	632.406	883.384	1720.57	1005.47	1493.63	1005.01	1107.17	1625.97	1307.95
CXHXorf38	40780832	17796	40.6274	55.8645	67.3947	68.0348	57.9803	31.122	49.4767	106.881	54.9815	60.6152
MED14	40800526	85765	137.884	162.284	152.661	117.464	142.573	153.663	166.46	213.362	116.693	162.545
MED14OS	40886224	3330	83.2784	102.948		96.0421	94.0893	80.1545			109.136	94.6454
LOC100972697	41086117	874		588.356	609.894	261.376	486.542	76.3485		750.433		413.391
LOC100972358	41223266	864	1066.07	7895.86	886.869	2088.77	2984.39	432.5	5241	1897.8	3300.33	2717.91
USP9X	41231814	148755	226.84	369.421	461.137	193.959	312.839	354.603	325.97	490.294	208.04	344.727
LOC112438460	41419184	1044	113.841				113.841	108.658				108.658
DDX3X	41474515	16964	4043.64	10664	11724.4	5743.39	8043.86	4968.85	8727.17	8571.58	5085.55	6838.29
CASK	41659295	407275	31.3218	15.3195	22.3316	29.3915	24.5911	39.5677	28.568	36.7173	22.171	31.756
LOC100967426	41816720	1546	224.221		215.494		219.858	504.996			216.991	360.994
GPR34	41830125	8211	95.2905	75.1513	101.435	58.4253	82.5756	131.653	91.9137		34.0467	85.8711
MAOA	43931198	91001	114.278	418.155	2562.33	474.202	892.242	109.404	337.263	2459.88	513.335	854.97
MAOB	44042000	115846	173.981	965.893	1408.87	391.236	734.996	192.33	443.001	1782.85	404.207	705.597
NDP	44224161	24906	291.486				291.486	175.757				175.757
LOC100983822	44304330	1743	90.9161		305.822	196.595	197.777	133.993		376.293		255.143
EFHC2	44422431	193982	5.41206	31.9873		2.00201	13.1338	3.88713	3.24215		2.59407	3.24112
FUNDC1	44790550	18768	184.173	469.435	181.062	197.185	257.964	231.104	264.731	314.52	215.984	256.584
LOC100989066	44996854	956			383.337		383.337	153.559				153.559
KDM6A	45127382	234647	38.1146	70.8577	47.4217	30.6671	46.7653	39.5002	45.2967	51.9902	25.3767	40.5409
CXHXorf36	45398721	52435	71.2096	631.562	6.98903	50.1019	189.966	28.3789	1098.68	15.0101	62.9117	301.244
LOC100988752	46203206	540	183.411		678.648		431.029	222.429				222.429
LOC100987840	46631176	1530		1814.9			1814.9		698.8			698.8
KRBOX4	46746516	27356	200.574	198	276.451	126.931	200.489	230.023	190.819	445.947	99.1265	241.479
ZNF674	46799224	46858	31.2821	28.5326	139.353	26.3262	56.3736	27.6268	36.2389	128.774	27.4438	55.0208
LOC100986830	46846017	2856	589.534	444.123	396.612	367.94	449.553	355.138	352.336	688.948	254.499	412.73
CHST7	46873703	24414	109.938	699.279	320.682	62.6922	298.148	94.8424	525.516	480.881	50.383	287.906
SLC9A7	46898953	158721	70.2623	16.4149	26.0275	17.847	32.6379	118.683	7.5286	69.4222	14.2666	52.4751
RP2	47133639	44969	26.2091	59.4623	65.1951	50.8001	50.4166	21.5163	107.689	150.227	55.95	83.8456
JADE3	47206925	147807	16.4838	23.8892	38.9939	22.4105	25.4444	13.2277	39.9971	72.7733	19.6702	36.4171
RGN	47371225	17656	460.542	640.74	8715.68	2147.8	2991.19	491.318	420.325	7544.68	2012.44	2617.19
NDUFB11	47437573	3005	4973.51	23112.9	14479.2	10802.6	13342.1	4323.48	16492.1	11415.1	11498.6	10932.3
RBM10	47440586	40832	675.285	696.847	544.215	651.224	641.893	581.62	844.063	676.246	729.839	707.942
UBA1	47485374	24280	4583.33	4615.58	3581.27	7261.63	5010.45	4035.05	4649.55	3541.42	5489.82	4428.96
CDK16	47512540	12202	8001.59	6857.99	1619.08	5457.39	5484.01	7148.08	5520.18	1902.81	5232.82	4950.97
USP11	47527652	15384	6885.41	2482.42	1331.84	2913.45	3403.28	7964.58	2726.79	1394.13	2424.14	3627.41
ZNF157	47699708	47159	9.66077			6.29733	7.97905	20.0926			6.52077	13.3067
ZNF41	47777784	42262	174.826	290.398	138.742	105.946	177.478	183.155	360.131	252.965	130.974	231.806
ARAF	47893153	11490	1070.58	3777.23	4865.39	3224.84	3234.51	641.152	2342.71	4612.27	3542.52	2784.66
SYN1	47905598	46188	712.128	14.1021	11.5408		245.924	1446.88	14.9782	29.8204		497.228
TIMP1	47914906	4513	2271.4	14364.4	49880.9	7081.58	18399.6	1326.29	49262.8	27859.9	11230.6	22419.9
CFP	47956191	5774	243.573	314.673	7460.49	427.292	2111.51	93.6095	261.414	4566.39	271.133	1298.14
ELK1	47967492	15098	2046.7	901.428	891.471	807.978	1161.89	1386.02	745.639	1311.93	575.853	1004.86
UXT	47983770	7399	708.11	2645.59	2688.11	1975.99	2004.45	605.148	2380.02	3191.19	2055.4	2057.94
LOC100994236	48114179	6945	15.687			246.699	131.193	12.4906			56.3542	34.4224
ZNF81	48153161	95464	46.3752	31.9603	25.4759	30.1515	33.4907	65.1461	67.1979	72.8265	36.0194	60.2975
ZNF182	48297256	30625	117.071	62.6862	105.522	73.8477	89.7817	118.968	141.699	293.405	105.889	164.99
SPACA5	48328726	5380	23.932				23.932	18.6046				18.6046
ZNF630	48381568	13493	187.91	104.168	61.7273	137.137	122.736	168.144	205.088	72.9132	138.815	146.24
SLC38A5	48621018	11664	1350.96	105.807	108.538	94.0095	414.828	520.602	603.901	118.085	198.93	360.38
FTSJ1	48638454	10325	1012.96	740.415	451.735	630.569	708.92	844.044	1059.87	781.337	912.453	899.427
PORCN	48670973	12345	1012.48	769.217	134.935	368.248	571.22	878.904	519.642	201.89	351.003	487.86
EBP	48683531	7298	745.052	1465.58	11056.5	2729.55	3999.16	548.604	1111.68	11206.9	1505.43	3593.16
TBC1D25	48701734	22632	487.507	772.516	310.603	388.611	489.809	530.125	447.402	289.801	318.689	396.505
LOC103784193	48727899	7680	47.7154	116.057		35.6942	66.489	25.197				25.197
RBM3	48734777	3300	3196.35	10627.3	4169.48	6091.81	6021.23	2426.49	6193.9	3955.15	4540.69	4279.06
WDR13	48750502	14609	1619.62	4578.22	1534.76	4747.44	3120.01	1207.23	4348.06	1795.82	4267.32	2904.61
WAS	48842765	7615	210.699	382.657	1268.74	545.983	602.021	73.6074	313.84	318.68	499.275	301.351
SUV39H1	48855494	12643	304.732	151.844	250.333	242.121	237.258	268.645	298.467	368.325	232.172	291.902
GLOD5	48920747	11695			105.402	404.341	254.871			162.638	365.731	264.184
LOC100991668	48934676	1135	87.2615		2142.75		1115.01			2427.04		2427.04
HDAC6	48960181	22467	1173.5	732.413	2285.09	2860.24	1762.81	1067.44	1237.29	1868.35	2418.92	1648
ERAS	48984189	3464	68.6202				68.6202	25.0425				25.0425
PCSK1N	48988782	5239	25009	261.741		21357.4	15542.7	6367.17	168.064	200.306	16974.1	5927.4
PQBP1	49046351	12236	1455.35	1594.16	1930.42	1684.01	1665.99	1079.24	1665.33	2251.3	1647.28	1660.79
TIMM17B	49049175	4277	1368.57	4544.69	2547.15	3161.99	2905.6	794.128	2367.46	1855.54	2719.1	1934.05
SLC35A2	49058622	9190	390.132	701.298	1399.32	942.11	858.215	404.438	855.44	2754.83	1137.7	1288.1
PIM2	49068721	6010	828.919	347.949	1225.08	931.257	833.3	890.455	272.078	807.571	1358.25	832.088
OTUD5	49077807	34321	988.946	611.296	826.067	1039.68	866.497	873.94	753.142	594.325	992.92	803.582
KCND1	49115933	11097	692.587	52.5174	402.295	444.658	398.014	323.511	175.692	283.7	234.287	254.297
GRIPAP1	49128760	28299	1713.17	650.524	686.346	793.524	960.891	1841.59	937.857	825.092	666.812	1067.84
TFE3	49182795	14399	2120.6	1711.81	1374.36	1903.82	1777.65	1874.55	2686.2	1822.01	2176.43	2139.8
CCDC120	49207391	16231	415.547	57.0267	131.365	377.196	245.284	238.449	182.116	278.822	351.363	262.687
PRAF2	49224864	2918	5081.07	2243.92	2820.05	3468.14	3403.3	3963.01	4353.73	1888.07	3266.93	3367.93
WDR45	49228153	5807	3044.42	6399.38	4096.3	4527.95	4517.01	2537.23	7234.69	5274.59	4337.54	4846.01
GPKOW	49267657	10838	735.64	1208.3	753.117	758.807	863.966	824.41	1050.33	774.612	910.534	889.971
MAGIX	49315181	3755	419.378	301.276	1561.52	1168.07	862.562	364.297	401.973	2358.02	1153.96	1069.56
PLP2	49324184	3279	525.565	3376.92	2214.93	1908.92	2006.58	293.044	3337.36	1240.15	2506.55	1844.28
PRICKLE3	49327145	11468	84.6363	439.43	261.457	517.921	325.861	30.2571	641.643	360.31	463.166	373.844
SYP	49340021	12399	24438.9	182.481	34.9303	267.152	6230.87	21940.4	426.077	603.034	295.362	5816.22
CACNA1F	49356994	28684	82.8686				82.8686	99.3345				99.3345
LOC100989392	49386214	596	199.413	4544.03	1565.15	1494.85	1950.86	179.137	6014.83	1430.61	1594.79	2304.84
CCDC22	49387980	14762	544.119	452.845	602.576	623.645	555.796	413.607	788.173	586.478	821.893	652.538
FOXP3	49402652	14377	31.0001			15.8895	23.4448	12.5316				12.5316
PPP1R3F	49423409	17621	1110.64	410.499	43.4853	101.121	416.437	1024.73	378.33	130.275	125.333	414.667
LOC100976612	49560972	1541	186.386	1579.49		592.973	786.282	212.18		468.181	362.826	347.729
LOC112438463	49806112	2047	362.879			212.038	287.458	332.502			177.54	255.021
USP27X	49808212	3580	2321.12	459.641	139.59	472.201	848.137	3397.94	527.028	311.451	304.545	1135.24
CLCN5	49851472	161903	73.0412	24.9855	484.186	926.313	377.131	58.3195	60.2105	369.456	339.468	206.864
SHROOM4	50464617	103458	64.9059	266.742	37.0322	183.049	137.932	40.0534	664.433	85.5841	154.562	236.158
LOC100977832	51219740	5059	538.377	426.91	421.464	352.215	434.741	706.988	186.475		270.771	388.078
LOC100977487	51376769	6175	322.387				322.387	612.714				612.714
CENPVL3	51503620	1891	73.3255				73.3255	74.1037				74.1037
GSPT2	51833651	2841	3022.5	5309.35	3951.88	2637.43	3730.29	3574.83	2789.29	8264.85	2686.35	4328.83
MAGED1	51893306	99544	423.055	336.809	410.318	367.183	384.341	514.153	326.009	579.817	310.607	432.646
GPR173	53372577	26701	232.202	39.801		62.4559	111.486	279.15	87.1504		55.4905	140.597
TSPYL2	53404276	5600	22599.2	3538.34	963.768	2231.4	7333.18	20764.5	4054.29	3197.41	1422.75	7359.74
KDM5C	53486874	61911	922.093	895.923	527.356	980.396	831.442	800.17	838.072	524.398	638.487	700.282
IQSEC2	53557847	46897	392.18	60.6727	31.9678	164.158	162.245	587.647	134.107	47.5507	157.969	231.818
SMC1A	53697154	48487	1156.95	1296.68	714.584	898.94	1016.79	1304.24	1393.07	1009.11	817.564	1131
RIBC1	53744970	9050	14.227			88.3481	51.2876	17.696		72.4727	74.1367	54.7685
HSD17B10	53754164	3479	2348.65	9548.37	21603.8	12765	11566.4	1427.02	7881.83	21623.8	11924.8	10714.4
HUWE1	53855404	149979	622.4	1170.99	385.847	686.643	716.47	914.31	913.738	486.73	608.029	730.702
PHF8	54250970	104308	100.269	112.072	207.926	149.364	142.408	88.1543	154.957	219.448	120.605	145.791
FAM120C	54516322	104050	24.3678	16.8031	8.32486	12.2949	15.4476	27.2558	12.0888	8.82489	11.0157	14.7963
WNK3	54629583	159602	19.6716	2.36273	13.9856	13.1682	12.297	24.5003	7.48704	12.7393	16.1146	15.2103
TSR2	54875679	7645	5461.87	6762.14	1900	4813.89	4734.47	4776.18	4565.73	2462.22	4230.84	4008.74
FGD1	54880751	49921	96.2225	61.8044		38.4392	65.4887	80.3347	108.345	22.3352	44.2399	63.8138
GNL3L	54966098	91368	47.0451	187.977	75.1136	110.261	105.099	60.6902	206.501	108.394	124.835	125.105
LOC100976948	55241161	8416	3945.9	4769.92	4825.51	6940.69	5120.51	4260.92	8982.43	6281.34	5610.41	6283.78
LOC100976284	55362063	11497	1722.91	172.943	1301.09	478.862	918.952	1983.81	694.727	1528.88	425.524	1158.23
PFKFB1	55374807	62080			244.177		244.177			457.467	5.40381	231.435
APEX2	55442599	7803	355.398	948.97	392.8	731.908	607.269	208.66	781.817	605.193	874.176	617.462
ALAS2	55451669	16932			68.8661		68.8661	27.1927	226.577	174.312	237.752	166.459
FAM104B	55587190	18046	144.891	229.861	221.537	181.023	194.328	171.573	278.807	392.524	285.041	281.986
PAGE5	55655282	12761			46.993		46.993			71.9559		71.9559
MAGEH1	55900707	1470	7599.94	5223.85	3286.22	3636.44	4936.61	9519.04	9540.75	4774.08	3955.64	6947.38
RRAGB	56155662	38673	155.709	146.264	90.4538	139.997	133.106	210.678	180.514	205.211	156.141	188.136
KLF8	56665314	59047	65.5839	46.4464	65.4494	151.271	82.1878	98.2051	233.261	127.739	205.95	166.289
UBQLN2	56981696	4283	4469.94	3529.8	2193.54	1888.13	3020.36	6898.77	3127.71	4027.46	2454.2	4127.03
NBDY	57132975	104956	45.1065	54.2202	39.6779	98.1628	59.2918	41.707	95.2763	44.9934	109.206	72.7957
SPIN3	57402246	19285	528.462	106.658	146.84	181.238	240.8	660.885	306.551	442.127	182.651	398.053
LOC100991305	57550921	1867	599.449	1046.62	463.954	685.207	698.808	829.193	707.408	878.252	1003.23	854.521
LOC100991655	57566617	1553	376.269	286.967	321.785	338.325	330.837	352.334				352.334
FAAH2	57734870	209920	1.93441		22.5362	7.18237	10.551	2.28871		7.81105	2.92981	4.34319
LOC100970579	62453736	48204	28.7649	29.1582	9.67588	16.5868	21.0465	27.5475	27.3988	20.4095	16.2385	22.8986
SPIN4	62502776	4158	119.098	115.426	144.223	137.351	129.024	205.417	665.523	252.382	268.934	348.064
LOC100970232	62582655	206043	59.1242	109.146	32.3383	58.0967	64.6762	53.145	68.6783	59.2077	44.367	56.3495
ARHGEF9	62862115	147973	306.55	180.243	43.0028	104.825	158.655	573.429	164.484	65.1566	84.2603	221.833
AMER1	63396335	15954	86.9114	77.3558	79.3523	120.278	90.9745	182.36	126.147	123.332	105.136	134.244
MTMR8	63469888	127249	3.03549	3.77167		6.6424	4.48319	5.55857	6.91941		3.73478	5.40425
ZC4H2	64121109	61222	80.7256	66.0746	42.4456	66.7918	64.0094	66.4866	78.0731	43.9238	56.1653	61.1622
LOC106634298	64561740	31748	3.11962				3.11962	4.20364				4.20364
ZC3H12B	64680085	18970	143.577			42.1482	92.8624	244.824			29.4736	137.149
LAS1L	64703731	22573	626.991	417.641	413.251	488.805	486.672	536.832	560.018	537.534	523.868	539.563
MSN	64859691	73323	561.376	2125.44	890.556	1905.17	1370.64	265.101	3720.01	868.565	1757.65	1652.83
VSIG4	65211313	17575	91.2931	161.899	949.703	123.483	331.594	144.278	257.651	70.9058	120.89	148.431
HEPH	65349638	98750	67.5991	173.924	36.0988	51.5876	82.3025	51.2205	175.142	57.7837	41.6151	81.4404
AR	66790419	185502	2.02887	49.8971	380.564	22.7825	113.818	2.87775	30.1743	553.69	27.1265	153.467
OPHN1	67354364	385639	41.015	20.8015	5.87453	24.0504	22.9354	36.9427	24.4628	10.7148	16.7456	22.2165
YIPF6	67803914	75898	130.363	233.97	203.234	192.331	189.974	143.571	224.561	284.308	152.49	201.232
STARD8	67955393	76565	56.0113	126.712	131.843	549.588	216.039	21.7882	353.21	182.462	322.77	220.058
LOC100972838	68089570	1631				154.069	154.069	45.0039				45.0039
LOC100972260	68095033	1655	1861.15	3459.22	1872.11	828.192	2005.17	2987.67	2508.08	1545.57	1418.9	2115.05
EFNB1	68139078	13049	292.215	1999.25	1631.43	4035.26	1989.54	153.411	4202.76	3000.69	3828.41	2796.31
PJA1	68464681	4662	3864.37	1750.11	707.471	1969.84	2072.95	4700.49	2252.89	1195.83	1804.95	2488.54
EDA	68946036	425139	2.39952	11.531	11.4411	5.31964	7.6728	1.93057	14.6453	13.5761	3.02481	8.2942
IGBP1	69460736	32880	387.974	749.648	381.993	526.642	511.564	394.121	700.075	456.801	672.536	555.883
RAB41	69610002	2784	444.692			147.7	296.196	469.785			170.707	320.246
PDZD11	69614378	3424	2470.26	3864.68	3288.73	3476.02	3274.92	2615.36	3728.7	4463.19	4033.33	3710.14
KIF4A	69617819	129033	1.38162		4.13109		2.75636	1.60314	11.6978		5.19973	6.1669
GDPD2	69748999	10365	511.214	46.304			278.759	246.571				246.571
DLG3	69771482	59894	457.556	167.132	34.4869	283.008	235.546	692.643	196.36	71.1792	335.596	323.944
TEX11	69854724	378596			1.05597		1.05597				0.812245	0.812245
LOC100987016	70258764	33024	23.9927	111.074	142.244	86.4686	90.945	32.5318	177.112	139.025	76.1874	106.214
SNX12	70382421	13316	1593.92	2103.33	893.182	2024.35	1653.7	2084.14	2172.6	1334.81	2391.23	1995.69
FOXO4	70422504	7467	2412.71	4517.61	1128.81	1829.5	2472.16	2012.49	3992.34	2011.47	1782.1	2449.6
IL2RG	70433355	4235	86.53	493.783	2422.94	819.913	955.792	53.5719	727.676	1626.14	1056.18	865.893
MED12	70443467	23711	853.787	962.907	685.67	1003.91	876.569	804.593	1533.11	918.357	1142.47	1099.63
NLGN3	70469764	26762	1271.61	24.3386		25.6083	440.518	964.7	25.8505	98.0313	29.2489	279.458
GJB1	70538213	10704	226.693		16299.8	3160.73	6562.4	180.162		18590.6	1196.16	6655.63
ZMYM3	70559268	15092	1061.16	745.053	845.469	1224.56	969.06	1276.47	929.294	1686.2	1053.99	1236.49
NONO	70602456	17481	3590.91	3639.75	4911.27	3853.77	3998.93	3702.69	5410.99	5980.61	4981.53	5018.95
ITGB1BP2	70620027	4111	520.385	8138.84	575.382	700.166	2483.69	318.142	4405.96	717.94	564.418	1501.61
TAF1	70684192	100100	118.138	144.524	73.8864	108.174	111.18	148.789	194.142	115.319	88.8104	136.765
OGT	70852687	42234	1215.22	1013.82	1482.21	1407.42	1279.67	1750.93	2369.21	1958.29	1323.19	1850.4
GCNA	70899590	31651	116.093	16.2467	109.469	48.3577	72.5415	62.1937	81.4688	124.333	41.5127	77.3771
CXCR3	70933160	2596			231.001	105.598	168.299				139.994	139.994
RTL5	71449115	4570	4057.03	525.1	714.423	969.758	1566.58	3816.82	1417.48	1406.48	1174.51	1953.82
NHSL2	71453605	21770	987.233	256.678	162.216	210.919	404.261	1172.73	993.791	385.634	183.632	683.947
LOC100990752	71466303	16978	20.4174		19.6227		20.02	13.363		46.3573		29.8601
PIN4	71503148	82869	78.283	244.073	230.763	165.125	179.561	59.0233	157.099	264.349	147.084	156.889
ERCC6L	71526160	33931	4.08648				4.08648	2.55658				2.55658
RPS4X	71593324	4718	12725.5	21929.1	45672.8	30233.1	27640.1	7726.54	32899	27497.4	25396	23379.7
CITED1	71621785	5515	247.829				247.829	287.967			106.45	197.209
HDAC8	71649178	245718	23.0153	29.2983	40.9464	34.8636	32.0309	22.1054	38.6487	56.3208	36.4069	38.3705
PHKA1	71900762	132293	64.9084	193.832	31.4788	40.2343	82.6133	48.9268	79.867	48.5862	56.8442	58.556
LOC100975822	72360376	4294	553.564				553.564	466.199				466.199
PABPC1L2A	72365306	2293	2388.58				2388.58	4405.89				4405.89
LOC100973924	72479279	2018	68.7108				68.7108	49.6				49.6
NAP1L2	72569682	2575	10419.6	2223.31		1126.69	4589.86	17771.8	2198.17	789.601	1281.08	5510.17
CHIC1	72932415	114596	72.8579	58.9328	14.2453	43.4575	47.3734	135.442	51.5886	14.8808	37.3244	59.8089
LOC100976290	73181205	29114	7643.98	4729.99	7788.17	7232.12	6848.56	4.58395	32.4029	27.0335	43.2097	26.8075
LOC112438208	73303734	604	491.929		937.686	491.682	640.432	220.956				220.956
LOC103787079	73356395	7133	356.845	134.569	289.578	409.936	297.732	144.066	343.865	367.799	164.607	255.084
LOC112438207	73546778	329		1771.39			1771.39	466.492			849.718	658.105
LOC100979189	73575372	5671	733.513	882.578	975.201	1160.14	937.858	818.958	1707.88	1133.42	764.087	1106.08
LOC106634305	73620235	45748	16.0206	29.9742	17.4777	22.4708	21.4858	20.8582	38.4929	20.0715	18.9435	24.5915
SLC16A2	73791225	112502	93.4057	121.278	541.329	148.231	226.061	80.4881	150.379	778.295	94.9235	276.021
RLIM	73952928	29484	626.149	809.25	483.618	495.099	603.529	1180.49	731.649	734.093	483.564	782.45
NEXMIF	74107799	184524	8.74889				8.74889	29.1832			2.57553	15.8794
ABCB7	74418754	102972	34.0489	170.123	100.297	59.012	90.8701	39.9184	80.6213	121.02	48.8679	72.607
UPRT	74639179	36042	93.7052	196.889	115.544	105.849	127.997	111.085	129.127	118.284	111.693	117.547
LOC112438264	74698466	1534	503.602		608.104	402.083	504.597	226.199	573.981	684.097	382.705	466.746
ZDHHC15	74737281	151774	12.7902	5.6468	2.41458	9.93401	7.69639	16.751	14.0889		9.76223	13.534
LOC100979877	75099779	6220	426.739	198.414	58.918	150.581	208.663	849.663	353.894	147.625	193.263	386.111
MAGEE2	75141998	2311	947.132				947.132	851.793				851.793
PBDC1	75537467	5417	628.953	1196.09	1033.23	1185.02	1010.82	523.531	1381.6	1307.64	1238.58	1112.84
LOC100980911	75674465	95042		13.7065		2.64396	8.17526	1.82545				1.82545
MAGEE1	75769347	3387	3599.66	526.318	98.3627	343.98	1142.08	6513.28	575.628	329.198	412.691	1957.7
LOC100985040	75991016	349444	0.963651				0.963651	1.05026				1.05026
ATRX	76795574	287912	147.989	194.917	48.137	68.3952	114.859	218.209	227.398	81.782	62.5312	147.48
MAGT1	77122801	67889	96.1401	553.441	795.97	489.264	483.704	78.2394	557.689	955.477	505.673	524.27
LOC100986707	77194757	5775	2754.3	37831.4	12466.6	9070.47	15530.7	4089.22	22641.1	13980.7	11724.5	13108.9
ATP7A	77205579	137183	7.43627	32.9863	16.7569	23.9795	20.2898	8.85285	41.7192	19.6023	21.1935	22.842
PGK1	77391639	22147	657.834	3131.42	892.042	1030.45	1427.94	1060.27	937.118	698.909	1389.77	1021.52
TAF9B	77417232	9961	693.024	1073.77	535.134	653.612	738.885	937.188	801.855	533.342	597.788	717.543
CYSLTR1	77523188	56162	8.28846	17.0913	17.7961	13.423	14.1497	7.48531	11.1983			9.34181
LPAR4	77997762	10048	31.542				31.542	23.9075				23.9075
GPR174	78394975	1245			374.631		374.631			842.896		842.896
ITM2A	78585836	7201	3339.44	5041.54	458.024	796.267	2408.82	1796.79	12646.5	929.032	1114.19	4121.63
BRWD3	79827183	137004	59.5679	46.7917	44.7435	46.8545	49.4894	64.0478	81.2522	70.3732	38.3615	63.5087
LOC112438270	79964702	2667	115.122			94.221	104.671	70.0563				70.0563
HMGN5	80285151	87927	31.8774	14.4258	72.7486	37.4126	39.1161	16.4683	40.0554	54.4533	55.004	41.4952
SH3BGRL	80372945	98701	117.304	102.114	133.665	214.322	141.851	174.223	302.668	120.941	211.578	202.352
POU3F4	82666699	1638	368.837				368.837	215.911			580.277	398.094
RPS6KA6	83242717	130733	22.8792			21.6678	22.2735	37.1074		26.088	20.7423	27.9793
HDX	83502644	182971	7.68643	4.12193	2.00288	3.99526	4.45163	8.86209	6.87453	4.30152	4.43084	6.11724
APOOL	84186044	84173	7.64819	72.0876	36.4133	20.3548	34.126	16.6479	22.4152	52.9858	22.9164	28.7413
SATL1	84273288	16814	149.028	627.971	350.71	307.054	358.691	177.795	269.313	440.789	335.854	305.938
LOC106634306	84392751	31634	4.6963				4.6963	4.00785				4.00785
ZNF711	84424414	29226	223.323	69.2058		71.9112	121.48	327.181	79.621		58.3487	155.05
POF1B	84457716	96853		199.984			199.984		51.299			51.299
LOC100971737	84826828	1197	140.661	1002.38	584.481	553.454	570.245	351.203		876.696	233.548	487.149
CHM	85038154	186587	39.0143	34.3574	26.0686	22.65	30.5226	62.7278	37.4142	35.8544	30.1152	41.5279
LOC106634304	85339635	1170	143.907		740.343	585.751	490	188.209		672.696	286.725	382.543
KLHL4	86678423	150315	10.5423	5.92968	4.87602	1.51976	5.71695	30.2313	13.3888	11.3447		18.3216
PABPC5	90797014	3987	116.754	146.172		74.4861	112.47	187.449	315.485		77.1289	193.354
PCDH11X	91143211	825473	0.767884				0.767884	1.72182				1.72182
LOC100976969	91809658	1356			245.689		245.689				350.477	350.477
NAP1L3	93056951	2748	12041.4	1721.56	327.335	407.34	3624.42	18282.4	1281.64	1288.84	345.886	5299.68
FAM133A	93060027	39028	27.1535	12.2974			19.7254	46.3345				46.3345
DIAPH2	96067252	912578	0.499236	7.85121	5.36652	1.60209	3.82976	0.965197	4.61743	7.61832	1.47042	3.66784
PCDH19	99643595	116036	22.5335	6.49965		3.93745	10.9902	95.5763	39.5663	9.04379	7.70953	37.974
TSPAN6	99979128	8392	197.092	477.948	6443.15	1644.18	2190.59	201.967	734.439	9409.89	2022.06	3092.09
SRPX2	99994560	26681		68.0979	33.7138	21.405	41.0722	3.50137	542.152	41.7898	47.1499	158.648
SYTL4	100024434	27229	44.3758	185.074	277.741	179.539	171.683	51.4635	882.321	317.955	176.59	357.083
CSTF2	100161749	20555	195.626	201.803	89.1437	111.137	149.428	207.441	146.865	149.97	150.965	163.81
NOX1	100182881	32311	35.5571	15.9148		16.2613	22.5777	46.88	23.3575	32.4783	26.8214	32.3843
XKRX	100254293	15960	6.82619				6.82619	6.27148				6.27148
TRMT2B	100347795	42186	72.3104	391.687	173.74	212.273	212.503	100.759	190.826	216.107	220.672	182.091
TMEM35A	100415789	17108	566.184			13.353	289.769	1015.67	66.1711	53.6725		378.505
CENPI	100434703	67042	4.13647	9.71554	11.4295	3.40746	7.17223	5.17569	19.7001			12.4379
LOC100991232	100528981	405	8363.53	8125.99	3290.41	5245.73	6256.41	8699.43	8385.59	4210.58	6971.67	7066.82
DRP2	100558208	45025	427.403	9.89805		27.3979	154.9	461.95	23.746	16.0237	13.6596	128.845
TAF7L	100607488	23813	4.99098				4.99098	3.36263				3.36263
TIMM8A	100680224	3329	306.437	1122.47	800.611	548.977	694.623	493.098	831.254	1083.61	571.039	744.75
BTK	100684017	36851	13.9757	24.1871	86.7896	20.457	36.3523	9.59707			14.4137	12.0054
RPL36A	100725528	4979	3966.44	5260.31	10973.6	6262.8	6615.78	2613.39	9119.9	7995.95	7664.1	6848.33
GLA	100732311	9969	118.226	237.278	671.723	433.1	365.082	137.219	340.673	611.864	437.465	381.805
HNRNPH2	100742447	5931	277.203	410.384	404.436	269.617	340.41	516.412	530.197	309.637	391.22	436.867
ARMCX4	100752524	113089	104.394	62.7495	26.8081	58.3788	63.0825	171.47	153.491	49.8771	64.2723	109.778
ARMCX1	100879341	4508	2682.56	8114.11	1019.86	2163.82	3495.09	2688.09	4520.19	1309.43	2213.88	2682.9
ARMCX6	100944169	2895	533.697	3209.08	632.936	1002.15	1344.47	497.871	1477.25	928.878	772.524	919.132
ARMCX3	100952153	4715	4885.92	23746.2	5348.84	6603.77	10146.2	8429.17	11951.5	5564.19	5620.79	7891.4
ARMCX2	100984392	4603	1777.29	3120.56	332.937	2213.46	1861.06	2384.72	2855.62	755.193	2247.15	2060.67
LOC100969828	101104717	2184			655.936	324.255	490.095	33.6087		991.025	166.403	397.012
NXF5	101162023	6726	23.5603				23.5603	18.8499				18.8499
ZMAT1	101208237	21985	264.892	308.744	513.711	411.478	374.706	187.271	308.953	504.178	273.39	318.448
TCEAL2	101459989	1927	34091.5	462.543		3603.87	12719.3	27865.3		1361.45	1479.75	10235.5
TCEAL6	101474673	1314	13883.9				13883.9	14071.9		499.146		7285.53
LOC106634308	101475951	2147	92.2606				92.2606	34.1879				34.1879
BEX5	101488813	2304	8262.08			1378.19	4820.14	8370.03		569.339	922.15	3287.17
TMSB15A	102122672	3092	131.33				131.33	58.2688				58.2688
LOC100985902	102157152	22784	7.82458				7.82458	4.39312				4.39312
ARMCX5	102197982	56457	96.4858	94.7255	74.353	68.3828	83.4868	117.957	102.486	144.055	74.2752	109.693
GPRASP1	102254518	7827	9823.19	1808.9	404.365	1205.4	3310.47	13138.5	2105.24	1248.57	607.189	4274.89
GPRASP2	102316104	5554	3505.87	3055.34	1115.71	1760.42	2359.34	7703.7	2898.87	2113.83	1791.9	3627.08
BHLHB9	102324471	33712	237.674	202.362	52.3765	84.0263	144.11	411.709	115.665	73.9303	63.0231	166.082
LOC100986445	102373795	137813	7.11481	7.21386	4.10964	8.12239	6.64018	14.4775	4.56357	9.51838	5.67987	8.55983
RAB40AL	102540441	1430	754.934	1222.63	279.57	702.902	740.008	923.934	835.627		742.879	834.147
BEX1	102666359	1668	29000			2218.69	15609.3	35808.6	414.755	3027.74	1743.04	10248.5
LOC100987685	102747270	1874	68.7056	237.812	391.11		232.542	74.7759	402.723	629.979	164.094	317.893
BEX4	102822210	2084	26419.1	17552	3421.07	13066.4	15114.6	27101.3	9264.79	3996.96	12462	13206.3
TCEAL8	102861350	2203	4131.61	10503.9	3750.44	6377.32	6190.81	4625.26	8421.76	5984.18	6167.26	6299.62
LOC100988593	102882071	3177	10303.2	291.344		438.622	3677.73	7143.34	752.249	495.47	105.593	2124.16
BEX2	102917692	1700	22156.2	947.783		9661.79	10921.9	23920.2	554.929	1504.66	7663.15	8410.74
TCEAL7	102938570	2138	5142.02	1346.89	280.485	876.161	1911.39	6195.33	2029.72	521.512	588.404	2333.74
TCEAL9	102965282	1999	3483.06	7425.66	4533.17	5999.63	5360.38	2306.63	8777.82	4068.48	6796.64	5487.39
BEX3	102984967	1745	52727.7	37994.5	26537.8	42376.5	39909.1	49646.8	22886.2	19469.6	40659.9	33165.6
LOC100989489	103013423	114793	2.93347			5.77112	4.3523	4.47597	5.47873		5.11416	5.02295
RAB40A	103107242	1958	80.933			443.352	262.143	197.664			399.775	298.72
TCEAL4	103186468	11486	4038.93	6969.12	3660.46	5175.07	4960.9	3195.26	6411.85	4219.87	4011.06	4459.51
TCEAL3	103217899	1939	14327.6	10095.3	1305.81	7328.08	8264.19	12564.5	7265.5	1386.85	4959.65	6544.13
TCEAL1	103224389	16477	582.457	661.621	495.374	357.7	524.288	545.508	458.035	525.435	363.083	473.015
MORF4L2	103285742	12751	3861.16	5484.61	5983.24	3317.99	4661.75	5196.05	4626.51	8554.04	3222.88	5399.87
LOC106634314	103297559	4547	54.4545			50.2404	52.3474	57.2337	179.81		79.9262	105.657
GLRA4	103316810	22100	8.06675			15.5052	11.786	9.964			15.1796	12.5718
PLP1	103353181	59332	3813.14	26.0006		6.1604	1281.77	4529.7	149.46	488.604	7.06761	1293.71
RAB9B	103442543	9270	638.91	1482.94			1060.93	1140.94	454.559	120.28		571.925
LOC100969885	103521471	15418	23.768				23.768	13.8495				13.8495
LOC100989257	103574724	3339	747.485	123.204	99.7767	129.992	275.114	865.333	320.205		100.47	428.669
SLC25A53	103604254	10813	39.3859				39.3859	44.4322				44.4322
ZCCHC18	103615135	3307	1602.28	176.228			889.253	2211.51	285.267	198.33	84.535	694.91
FAM199X	103669312	29337	497.623	340.046	298.666	348.072	371.102	931.885	379.448	467.255	437.389	553.994
NRK	105337040	136298	4.28727	25.6549		45.9239	25.2887	14.5405	99.6688	5.2933	37.1244	39.1568
LOC100973658	105400117	929	2899.82	10369.3	4195.81	5778.7	5810.92	2370.34	5212.79	5506.84	4754.58	4461.14
SERPINA7	105542386	5388			18203.5		18203.5			15788.3		15788.3
MUM1L1	105675004	34830	13.0805	76.7717	57.3909	13.7735	40.2541	68.5869	27.0853	39.5448	20.0658	38.8207
CXHXorf57	106092394	67322	8.53276		7.91787	11.8765	9.44238	20.2202		15.5879	11.2119	15.6733
RNF128	106174269	101201	3.52319		194.228	51.4669	83.0728	16.4182		182.763	87.2917	95.4909
TBC1D8B	106281157	72902	3.93982	22.1013	52.5538	36.6627	28.8144	13.7298	52.6242	104.362	31.828	50.636
RIPPLY1	106377932	3261			490.384	84.0637	287.224			965.414		965.414
CLDN2	106405707	2809			18881.5	28951.8	23916.7			10974.1	16839.1	13906.6
MORC4	106418348	52410	58.9602	62.7939	130.312	94.5852	86.6629	34.1218	210	102.618	107.748	113.622
RBM41	106538444	57324	103.838	127.381	158.662	113.177	125.764	101.04	136.044	279.175	148.254	166.129
NUP62CL	106600838	75731				6.03301	6.03301				7.75204	7.75204
FRMPD3	106990946	81954	22.7199				22.7199	32.8131				32.8131
PRPS1	107094898	22219	657.931	1033.74	958.124	601.463	812.814	885.35	577.432	1062.68	647.968	793.357
TSC22D3	107179077	63825	576.948	958.218	5574.76	1448.51	2139.61	650.819	1860.4	1265	834.401	1152.65
MID2	107290776	102386	14.4133	21.4289	30.9121	29.898	24.1631	29.3933	55.898	66.6218	28.9425	45.2139
LOC100990960	107360536	41728	5.93377				5.93377	9.75471				9.75471
PSMD10	107552180	7436	1038.9	802.177	524.194	709.66	768.733	1386.44	955.728	758.547	684.231	946.236
ATG4A	107559639	63750	39.4613	123.145	101.906	49.8095	78.5804	35.1699	139.102	176.959	78.4953	107.431
COL4A6	107612289	297084	0.966801	9.11608	1.45784	12.7646	6.07633	2.15627	3.59886		11.292	5.68239
COL4A5	107908812	257768	12.7948	26.3328	8.91796	47.0591	23.7761	11.0538	18.055	18.3201	47.6109	23.7599
NXT2	109113261	8920	64.3994		265.179	87.0747	138.884	72.5636	190.368	316.175	159.836	184.736
KCNE5	109201428	1462	426.787	726.9	296.238	171.879	405.451	146.054			191.216	168.635
ACSL4	109219030	92025	95.0327	249.591	93.0407	231.856	167.38	216.084	220.745	70.559	265.811	193.3
TMEM164	109581210	174877	14.3287	97.624	13.5261	59.3063	46.1963	16.0643	32.7268	18.3775	49.0768	29.0614
AMMECR1	109772466	123877	7.43551	7.47194	25.0114	21.9449	15.4659	9.80376	21.831	25.9435	19.1822	19.1901
RTL9	109996979	37144	15.4653	11.9982			13.7317	16.8869	16.9319			16.9094
CHRDL1	110251525	123543	58.6027	32.1884	6.472	73.9639	42.8068	52.284	61.5974	19.643	113.142	61.6665
PAK3	110672659	132156	56.2073	2.85342	2.52092	7.0872	17.1672	207.271	8.09016	7.94066	10.9999	58.5754
CAPN6	110822550	25405		22.9398		292.242	157.591				191.47	191.47
DCX	110878060	110243	3.32406				3.32406	6.05286				6.05286
ALG13	111253622	79562	60.7481	88.33	74.5349	53.1183	69.1828	107.689	74.3049	120.357	66.7603	92.2777
LHFPL1	112202054	52042	15.2249				15.2249	7.18036				7.18036
AMOT	112362633	65583	252.652	56.9764	112.266	250.447	168.085	197.592	198.506	195.014	251.07	210.546
HTR2C	114169823	333356	0.623921				0.623921	2.12182				2.12182
IL13RA2	114597088	38165			141.415	31.724	86.5695			219.972	26.3699	123.171
LRCH2	114705457	122623	23.9885	29.6343	3.26028	9.87374	16.6892	26.8279	19.4898		5.69952	17.3391
LOC103785970	115117499	44414				5.65784	5.65784	1.50242				1.50242
PLS3	115160032	90112	106.393	440.16	621.855	493.838	415.561	137.142	1053.88	965.854	462.868	654.935
LOC100981897	115326869	696	2006.45	1822.44	1292.41	2363.2	1871.12	1831.2	1897.6	2073.18	1727.15	1882.28
LOC112438436	115331245	50380	6.09427			15.417	10.7556	3.31126				3.31126
AGTR2	115670022	4265				465.992	465.992				367.062	367.062
LOC100987323	116789065	1757	3759.87	7980.16	1611.73	2769.4	4030.29	4743.54	3149.97	1642.5	3118.57	3163.64
KLHL13	117320192	218221	16.4297	11.9393	31.6023	24.4961	21.1169	17.4603	17.8686	45.6847	44.7095	31.4307
WDR44	117804737	103027	38.1643	77.5291	31.3665	23.7252	42.6963	51.6849	86.0723	50.2921	30.3905	54.6099
DOCK11	117954489	206866	7.22947	18.8919	26.734	13.1412	16.4992	11.8383	45.2994	26.9496	29.1901	28.3193
IL13RA1	118195828	73621	62.5561	170.893	792.826	298.815	331.273	56.1955	371.606	936.32	354.283	429.601
ZCCHC12	118297824	3230	5393.64				5393.64	4164.86		223.364		2194.11
LONRF3	118446872	43326	53.7202	25.3199	49.9816	30.0541	39.769	69.9229	95.8055	172.576	25.1644	90.8671
PGRMC1	118711495	8219	2626.97	817.518	23956	6565.06	8491.38	3638.04	2548.12	31130.1	5632.64	10737.2
SLC25A43	118861673	49219	48.0932	31.3429	93.4097	85.8651	64.6777	40.9436	97.1127	129.259	97.6936	91.2523
SLC25A5	118926743	2889	12077.7	19116.5	32796.5	43711.8	26925.6	13913.9	14629.1	31420.4	55505	28867.1
CXHXorf56	118997850	26811	111.192	241.662	168.994	167.854	172.425	153.064	241.612	127.208	205.411	181.824
UBE2A	119034235	9927	818.115	2610.74	1510.22	1083.88	1505.74	848.307	1963.99	1658.36	1548.87	1504.88
NKRF	119047826	17264	350.524	228.358	293.324	189.222	265.357	556.973	189.434	322.924	202.413	317.936
SEPT6	119074291	78539	203.408	176.342	179.008	249.272	202.007	254.292	340.329	212.115	189.72	249.114
SOWAHD	119215998	1929	102.687				102.687	48.4292				48.4292
RPL39	119243623	5293	1693.42	3931.4	5394.17	3098.85	3529.46	1374.16	3410.16	3382.86	3295.74	2865.73
UPF3B	119292231	19401	492.12	371.07	324.551	277.885	366.407	453.662	502.461	446.245	295.393	424.44
RNF113A	119328861	1289	2881.35	2553.16	3230.74	2481.15	2786.6	2443.44	3756.93	6055.04	2645.92	3725.33
NDUFA1	119330105	4858	4992.86	58584.9	8805.48	12527.2	21227.6	4683.91	25477.8	11678.4	13419.7	13814.9
AKAP14	119355712	24737	5.60531				5.60531	4.58579				4.58579
NKAP	119384489	18454	131.49	243.355	185.948	141.121	175.479	132.343	228.339	358.967	163.608	220.814
LOC100973914	119695867	8818	42.6807			69.9474	56.3141	43.1337			44.3842	43.759
ZBTB33	119710140	7655	852.626	559.79	631.057	355.124	599.649	1290.11	1010.54	1293.76	478.406	1018.21
TMEM255A	119718047	52533	49.0184	8.48343		9.13198	22.2113	47.6333	19.155			33.3942
LAMP2	119886982	42914	554.822	617.505	1690.07	724.498	896.724	845.73	775.268	1797.35	937.416	1088.94
CUL4B	119985109	49606	293.496	208.705	455.345	224.271	295.454	369.653	395.563	497.138	225.986	372.085
MCTS1	120070009	16995	668.437	488.151	899.781	435.514	622.971	664.341	636.506	995.685	513.221	702.438
C1GALT1C1	120091635	4355	407.083	1597.97	2937.57	1279.91	1555.63	557.731	2455.02	3298.22	1681.84	1998.2
GLUD2	120407863	2648	5034.37	5644.54	10933.2	4753.48	6591.4	3152.47	3253.85	8867.24	6313.26	5396.71
GRIA3	122562571	307559	54.7443		8.12416	8.46748	23.7786	126.38		25.1638	4.90835	52.1508
LOC106634323	122893564	662	1241.76	1916.04	2163.99	1380.32	1675.53	776.148	1330.04	2278.73	2238.15	1655.77
THOC2	122979547	131350	101.794	99.6996	132.907	88.5249	105.731	100.487	173.33	168.276	97.6907	134.946
XIAP	123232643	52269	231.361	221.683	235.832	246.498	233.843	278.052	381.426	391.502	386.157	359.284
STAG2	123329547	139928	174.12	194.28	165.234	142.034	168.917	189.702	297.992	205.302	146.843	209.96
SH2D1A	123712932	26492			27.6664	8.62309	18.1448			42.0879	17.9393	30.0136
TENM1	123743454	362767	60.4188		3.76532	7.87155	24.0186	72.0138	2.08041	4.88157	9.86399	22.2099
LOC103786865	124551788	19605	23.2386				23.2386	32.3347				32.3347
LOC100977609	125525080	2349	206.601				206.601	468.719				468.719
SMARCA1	128875334	76870	154.87	310.839	692.573	170.879	332.29	204.517	202.086	693.676	161.835	315.529
OCRL	128968751	51693	293.334	296.439	230.726	284.156	276.164	482.266	333.36	304.511	240.657	340.199
APLN	129073135	9349	632.452	4400.24		972.514	2001.73	506.763	491.081		699.715	565.853
LOC106634326	129103596	2519	70.7722	1102.34	343.867	262.995	444.994	47.6822	773.978	286.41	377.33	371.35
XPNPEP2	129166287	31060		49.6674	68.6474	2900.03	1006.12		269.306	73.9077	1091.77	478.327
SASH3	129207049	15293	55.696	60.5245	394.304	138.921	162.361	45.8151	168.611	270.191	186.457	167.769
ZDHHC9	129230556	40109	268.415	199.147	444.383	568.986	370.233	241.067	337.126	520.006	352.679	362.72
UTP14A	129330213	23194	134.51	227.617	87.6193	109.326	139.768	157.658	176.251	164.012	115.709	153.408
BCORL1	129402314	76988	124.4	101.079	74.8632	124.625	106.242	121.864	174.001	108.194	131.812	133.968
ELF4	129486097	45667	27.7604	183.918	183.841	302.643	174.541	19.5801	370.463	146.494	324.447	215.246
AIFM1	129550287	35984	266.431	2782.8	1832.24	2353.37	1808.71	239.032	963.024	2130.73	2548.99	1470.44
RAB33A	129591231	13983	461.104	544.268	57.1816	27.7732	272.582	551.18	44.9774	51.596		215.918
ZNF280C	129622863	65371	29.8469	13.1104	17.8373	19.2201	20.0037	25.9275	31.7486	22.073	18.8165	24.6414
SLC25A14	129758667	33523	127.632	119.647	56.6471	60.6492	91.1439	168.996	86.2999	86.0861	67.548	102.233
RBMX2	129820864	11038	453.126	642.895	685.143	442.895	556.015	348.212	997.109	766.518	511.601	655.86
ENOX2	130051402	303327	6.59567	17.4048	11.7522	7.68187	10.8586	8.53557	27.5763	18.1632	6.82011	15.2738
ARHGAP36	130505137	31384	16.0946				16.0946	4.67763				4.67763
IGSF1	130714056	15907	150.676				150.676	67.1187	83.0283			75.0735
LOC112438380	130801209	28543			15.1736		15.1736			71.2337		71.2337
LOC103785380	131131599	105821	5.52203	19.4375	13.2228	16.8384	13.7552	2.01786	14.2638	17.9742	28.7955	15.7628
STK26	131462895	52534	18.2873	42.4163	36.1476	31.309	32.0401	16.5126	27.5348	51.1878	36.718	32.9883
FRMD7	131516484	50910				7.17951	7.17951				16.4736	16.4736
RAP2C	131641193	16558	173.464	519.668	826.95	502.194	505.569	243.814	505.172	1548.79	481.18	694.739
LOC106634329	131656481	212962	1.25568	5.31217	1.87726	4.93439	3.34488	1.12801	3.83916		3.67559	2.88092
MBNL3	131808495	70524	13.9033	41.3183	672.223	103.655	207.775	13.8143	65.1	1064.86	98.3072	310.52
HS6ST2	132063409	332629	8.486			25.8916	17.1888	19.8804	3.40336		14.2036	12.4958
LOC100979125	132371479	1555	76.4309	727.518	342.795		382.248	330.424	1577.35	2657.26	862.942	1356.99
GPC4	132746525	113897	23.0437	66.5181	31.298	186.129	76.7472	23.7862	73.9925	54.706	288.646	110.283
GPC3	132979890	452376	1.92664	11.2914	7.88006	79.8381	25.234	2.36011	16.9612	6.08938	51.5391	19.2374
LOC100982069	133117070	416	1666.57	3708.34	6887.33	3130.11	3848.08	1588.01	3023.65	2522.61	2419.24	2388.38
CCDC160	133683665	8930	31.0545			130.466	80.7601	38.8565			125.222	82.039
PHF6	133822260	55192	102.107	90.6853	74.2462	105.96	93.2496	161.526	102.556	147.356	100.29	127.932
HPRT1	133908233	39964	242.623	168.989	253.425	173.773	209.703	453.829	171.535	228.123	190.97	261.114
LOC103785382	133991481	2625	71.6874	339.55	824.954	2184.35	855.135		814.601	1074.39	2587.9	1492.3
LOC100983963	133997978	10237	15.4798	110.51		29.0101	51.6666	13.6886	98.2975		57.3479	56.4446
FAM122B	134216272	25626	161.939	171.234	71.5035	147.981	138.164	260.134	260.148	156.125	146.182	205.647
FAM122C	134241021	59920	30.9092	48.6303	19.46	34.6934	33.4232	35.1906	45.1327	14.2297	27.0599	30.4032
MOSPD1	134333858	27770	38.5182	166.655	69.5821	54.2933	82.2621	61.274	115.502	203.117	73.4882	113.345
SMIM10	134427264	1528	1127.83	2804.44	348.853	1046.53	1331.92	886.512	2140.3	643.86	1116.03	1196.68
RTL8B	134456936	2392	3391.1	7896.79	1072.45	6608.8	4742.29	2396.31	6283.94	795.17	4768.37	3560.95
LOC100986201	134486489	1260	9173.15	11617.6	4071.89	13271.5	9533.53	5523.64	9982.85	6819.05	9651.38	7994.23
LOC103785379	134530427	3302	3857.29	1806.48	221.968	1971.72	1964.36	4712.63	1085.66	357.535	1015.96	1792.94
ZNF75D	134766554	58007	59.5886	92.7853	183.787	139.412	118.893	79.1444	238.527	291.718	158.075	191.866
ZNF449	134825219	18497	114.05	157.535	93.6586	79.0417	111.071	107.144	231.208	152.472	68.0114	139.709
LOC103785560	134902991	5689	4782.35	819.527	122.978	2770.71	2123.89	3970.4	519.586	472.684	1523.34	1621.5
INTS6L	135007141	61481	102.939	42.9348	54.7301	62.7948	65.8496	79.4478	130.938	100.279	58.6569	92.3303
MMGT1	135354785	12053	375.525	844.737	403.555	574.282	549.525	650.511	986.193	424.446	695.82	689.242
SLC9A6	135378091	61690	279.674	219.504	60.4851	61.8414	155.376	610.714	137.63	121.203	93.3519	240.725
FHL1	135538152	64223	578.616	3673.54	316.435	201.328	1192.48	700.087	5034.45	515.732	295.128	1636.35
MAP7D3	135605184	32054	23.7918	328.334	212.028	136.835	175.247	19.5685	182.472	145.278	112.507	114.956
HTATSF1	135892697	15276	2235.51	4423.21	911.616	1284.58	2213.73	2086.69	3417.15	1288.06	1372.53	2041.11
ARHGEF6	136060652	115919	78.7761	420.538	87.6578	66.8071	163.445	74.3738	329.328	84.8711	54.0212	135.649
LOC100974289	136242654	1330	1802.11	1263	826.624	549.637	1110.34	938.214	2317.07	641.084	756.696	1163.27
RBMX	136264406	10954	1681.74	4478.44	2773.75	2936.35	2967.57	1931.68	3812.33	2826.13	2822.62	2848.19
LOC100985516	136341952	68003	3.93237			6.38268	5.15753	2.06064				2.06064
ZIC3	136954024	14216	149.092				149.092	201.838				201.838
FGF13	138023010	587942	10.6295	1.516	0.679974	3.57463	4.10003	20.2021	2.56727		2.99555	8.58832
LOC100970180	138532990	1772	1089.91	1392.93	4700.26	2874.88	2514.49	1370.72	4010.6	4996.82	3423.47	3450.4
F9	138934144	33036			11683		11683			16921.1		16921.1
MCF2	138985456	61559	9.81424				9.81424	63.3043				63.3043
ATP11C	139130224	205527	7.32475	12.6767	220.939	35.9014	69.2105	8.3765	29.3763	181.26	28.4281	61.8603
LOC100994917	139435154	1523	117.055	247.601		314.99	226.549	188.4			275.335	231.868
LOC100994595	139493100	1261	471.253				471.253	518.589				518.589
LOC103785073	140110290	5055	8046.78				8046.78	2630.86	149.298			1390.08
LOC103785072	140116121	62143	179.14				179.14	120.265		11.6098		65.9372
CDR1	140188732	1395	51956.1	835.535			26395.8	83719.3		11283.9		47501.6
LDOC1	140707249	1463	26388.6	492.079	1525.72	7760.5	9041.72	16456.4	1934.48	2779.53	7910.91	7270.32
LOC103785811	141431454	3999	123.833		224.935		174.384	68.4139		1049.67	202.73	440.27
MAGEC1	141442536	3300	39.0165				39.0165			298.127	84.7143	191.42
SLITRK4	143132733	13296	857.379			82.4704	469.925	2038.09	99.333	138.121	193.436	617.246
TRMT1	145052491	2035	355.285	218.997	425.652	359.222	339.789	190.185		483.448	714.347	462.66
SLITRK2	145230940	8009	1229.21			31.3756	630.293	1170.6	117.79	114.65	41.8864	361.232
FMR1	147366713	38614	605.834	616.133	587.554	531.854	585.344	899.991	622.177	669.229	554.568	686.491
LOC100982470	147502419	3209	1959.85	7905.37	1463.84	2961.43	3572.62	835.927	2116.65	1226.32	3293.01	1867.98
AFF2	147950886	495349	18.4348				18.4348	32.8558		1.8537	1.46735	12.059
LOC112438295	148911829	1275	233.039				233.039	57.5698				57.5698
IDS	148919692	26749	6918	2842.59	609.041	1377.54	2936.79	15328.7	3388.06	1373.11	1522.73	5403.15
LOC100982139	148967341	7850	276.308	205.252	131.564	419.055	258.045	263.514	448.656	167.103	295.583	293.714
LOC100976508	149084013	2949	77.2452				77.2452	95.0356				95.0356
TMEM185A	149087980	35285	40.1388	108.815	34.9347	52.4412	59.0824	63.9203	87.3376	44.6113	57.8367	63.4264
CXHXorf40B	149508737	14722	78.0386	107.115	81.4669	99.3095	91.4826	76.1473	149.519	151.473	104.44	120.395
LOC106634334	149529478	1574	773.96	1110.77	211.661	1015.95	778.086	300.999	759.179		497.306	519.161
LOC103785494	149532289	15960	23.5814	21.4797	43.8361	64.4106	38.3269	28.8488	47.2872	69.8617	38.5354	46.1333
LOC100970335	149811336	2080	1918.93	4037.97	2947.13	2943.4	2961.86	2338.71	3205.07	2774.87	2338.6	2664.31
MAMLD1	149946922	151496	64.7874	16.7452	6.15747	19.6029	26.8233	52.0629	69.7434	15.5856	22.1437	39.8839
MTM1	150174762	80619	57.4946	59.9573	104.551	50.1549	68.0395	49	68.65	186.304	57.5627	90.3791
MTMR1	150281374	65526	205.865	120.853	100.669	82.6252	127.503	213.956	85.4223	113.107	83.6205	124.026
CD99L2	150348277	81929	573.852	939.793	344.422	361.364	554.858	864.803	607.971	736.501	295.154	626.107
HMGB3	150565153	5599	834.93	2510.35	2106.39	693.612	1536.32	887.887	988.479	2284.27	1218.29	1344.73
VMA21	150954069	12040	605.438	281.883	379.088	546.442	453.213	760.95	595.489	947.864	513.141	704.361
PRRG3	151233013	5949	98.226	80.676			89.451	120.019	370.015			245.017
FATE1	151251944	8561	19.6672			29.3526	24.5099	9.35338				9.35338
GABRE	151490134	21656	19.2083	20.579	87.6884	40.0851	41.8902	13.2496	110.357	45.4293	107.145	69.0452
GABRA3	151697537	259342	18.1783				18.1783	53.4926				53.4926
GABRQ	152160173	19601	44.9708				44.9708	40.8522				40.8522
CETN2	152320893	3469	2215.52	4022.08	4552.18	4919.2	3927.24	2169.78	3625.94	3667.93	5052.82	3629.12
NSDHL	152324553	38378	85.937	167.933	510.435	182.74	236.761	112.147	134.378	492.191	157.341	224.014
ZNF185	152391505	75645	23.8292	8.15741	7.48711	169.418	52.223	32.1977	9.97691	17.341	200.674	65.0473
PNMA5	152483324	4416	668.352				668.352	1385.65				1385.65
PNMA3	152551230	3629	5455.62	519.56		258.092	2077.76	4999.59		289.172	200.289	1829.68
PNMA6A	152566879	2049	58.004				58.004	58.6195				58.6195
PNMA6F	152755328	4110	284.353				284.353	618.579				618.579
ZNF275	152771814	18624	842.897	346.055	457.944	429.312	519.052	744.892	466.016	852.247	453.32	629.119
ZFP92	152848217	15019	301.366	79.889	66.5466	165.792	153.398	531.376	347.562	91.7068	161.938	283.146
TREX2	152881479	3105	526.309	419.548	590.128	1169.8	676.448	416.919	1620.4	380.219	1935.74	1088.32
HAUS7	152884656	22964	215.646	152.269	130.569	152.202	162.672	165.34	399.853	137.094	311.647	253.483
BGN	152931608	14684	774.312	4949.39	9953.34	2857.87	4633.73	532.138	30139.7	11305	4234.1	11552.7
ATP2B3	152955106	64339	525.542			12.7822	269.162	836.246		49.9511	8.69013	298.296
CCNQ	153024766	14546	538.581	989.842	288.584	496.274	578.32	419.749	782.582	360.72	459.33	505.595
DUSP9	153079383	8825	152.631		158.555	6950.36	2420.52	40.8311		74.3205	5828.73	1981.29
PNCK	153106491	17406	446.103	23.6343			234.869	479.59				479.59
SLC6A8	153126415	6502	6222.48	14620.5	343.3	8133.58	7329.97	5989.36	4952.43	615.327	9416.03	5243.28
BCAP31	153137992	23636	1409.61	2245.21	3143.23	2760.34	2389.6	1222.72	2314.94	2780.46	2830.34	2287.12
ABCD1	153162412	20012	151.938	949.029	647.597	486.292	558.714	69.3561	1238.23	475.227	546.206	582.254
PLXNB3	153200971	14938	1359.85	34.4238	73.5982	51.9953	379.967	955.946	231.561	171.236	82.3438	360.272
SRPK3	153217064	5241	1029.91	3277.05	235.198	370.495	1228.17	765.195	4428	563.147	320.043	1519.1
IDH3G	153222309	8826	2483.34	5892.26	3272.66	6504.39	4538.16	2212.19	5586.6	3135.97	6306.35	4310.28
SSR4	153230137	4987	2959.14	3464.59	22125.7	5835.9	8596.32	2317.5	5864.2	11126.4	6575.51	6470.9
PDZD4	153240182	27698	4742.19	25.9915	21.6506	32.9905	1205.71	4634.24	270.205	187.069	35.3257	1281.71
L1CAM	153298690	25538	3117.31	48.3254		884.682	1350.1	3822.95	522.088	243.983	1150.5	1434.88
AVPR2	153346391	2449	246.694	853.888		848.849	649.811	397.81	4340.03		970.288	1902.71
ARHGAP4	153349050	18659	618.381	418.896	1112.36	1396.93	886.642	311.846	1017.92	551.867	1799.39	920.256
NAA10	153371135	4892	3049	3987.36	2819.42	4296.15	3537.98	1829.17	6132.35	3754.01	4674.52	4097.51
RENBP	153376853	9361	333.278	944.838	715.351	3636.15	1407.4	125.459	268.74	329.305	1997.9	680.352
HCFC1	153389853	23144	1102.37	1146.47	368.508	981.128	899.618	1379.9	1274.47	544.109	1137.84	1084.08
TMEM187	153414519	6379	212.709	322.447	574.494	533.595	410.811	153.772	443.665	606.628	525.895	432.49
IRAK1	153446827	11362	1573.41	1234.04	982.28	2233.76	1505.87	1099.42	1743.62	831.249	3060.81	1683.77
MECP2	153458248	69606	652.822	510.238	199.11	496.886	464.764	853.688	602.663	342.045	440.184	559.645
RPL10	153707645	5210	6955.74	23016.7	18358.7	17091.6	16355.7	4633.86	30118.1	21615	18565.6	18733.2
LOC112438570	153710570	134	2513		6464.19	5114.4	4697.19	2539.67	7509.49	15173.3	5841.49	7765.99
DNASE1L1	153712050	13818	197.825	652.485	272.445	705.928	457.171	153.083	737.335	313.272	584.687	447.094
TAZ	153725299	8747	1301.01	2194.77	1573.03	2290.44	1839.81	822.378	3587.87	1979.56	2297.95	2171.94
LOC112438360	153736258	4335	212.477	316.323	407.317	511.164	361.82	89.2793	275.651	605.193	470.765	360.222
ATP6AP1	153740751	7870	10817.8	9073.5	4576.11	14699.3	9791.68	9802.4	6329.15	3608.58	13633.3	8343.36
GDI1	153749661	6216	47919.6	14438.4	4646.8	11458.9	19615.9	49934.8	15470	8230.13	13379.7	21753.7
FAM50A	153756766	6404	5241.29	7398.04	5051.42	8343.66	6508.6	3453.13	8907.4	4721.42	8560.46	6410.6
PLXNA3	153772700	13467	1903.32	422.569	180.592	810.839	829.33	1626.22	1214.22	345.789	1185.32	1092.89
LAGE3	153790497	1084	7446.41	11416.6	11433	9377.96	9918.49	4290.57	15084.8	9499.35	12714.2	10397.2
UBL4A	153796889	2325	6100.12	9112.25	3066.45	6199.89	6119.68	6647.03	10143.9	9929.86	6793.54	8378.57
SLC10A3	153800354	3326	973.742	2762.31	1222.03	3104.52	2015.65	742.32	3592.75	1498.7	2782.12	2153.97
FAM3A	153817983	10175	1970.13	3557.87	2956.64	4829.3	3328.48	1223.08	4011.49	4312.36	4486.65	3508.4
G6PD	153843092	17583	921.528	348.996	657.479	1114.74	760.685	788.614	683.181	380.479	1092.28	736.139
IKBKG	153869352	7325	820.728	1198.1	1691.92	1431.47	1285.56	715.112	1468.19	1486.36	1404.46	1268.53
GAB3	153993736	79793		33.9408	7.0979		20.5194	2.25793	31.5276	20.5494	3.85388	14.5472
DKC1	154084412	14063	740.19	1206.67	760.453	692.005	849.829	727.879	1140.4	1329.2	900.515	1024.5
LOC112438587	154095788	128	928.517				928.517	625.58				625.58
MPP1	154099463	27112	445.308	457.728	498.896	818.155	555.022	763.963	324.759	820.09	792.931	675.436
F8	154156864	188771	14.7956	268.774	94.42	45.744	105.933	33.9703	562.716	167.122	55.8312	204.91
FUNDC2	154345251	28555	218.166	1840.43	389.682	392.805	710.271	272.242	1173.92	326.159	419.997	548.081
CMC4	154379475	9457	74.3572	619.873	155.005	157.014	251.562	47.9808	199.509	242.738	227.619	179.462
MTCP1	154379475	5997	66.0609	228.658	149.994	186.655	157.842	53.4096	125.847	306.23	177.141	165.657
BRCC3	154389179	42437	103.156	354.634	222.171	192.177	218.034	155.984	275.653	293.652	208.826	233.529
VBP1	154504795	42978	205.098	439.507	103.098	129.694	219.349	277.143	222.43	125.139	178.878	200.897
RAB39B	154567361	6354	723.251	59.3479		43.1432	275.247	1583.67			52.7964	818.236
CLIC2	154581649	59866	9.76091	68.1439	56.763	27.4745	40.5356	16.0507	247.929	60.2568	28.0183	88.0636
TMLHE	154870199	106581	16.5409	104.857	44.6994	33.8653	49.9907	23.4781	34.225	48.615	28.0656	33.5959
SPRY3	155125484	9050	172.913	98.4884	73.6253	32.815	94.4603	297.145	111.19	101.462	52.5135	140.578
VAMP7	155257593	62622	94.4204	183.391	280.368	153.579	177.94	140.337	192.828	432.56	188.836	238.64
IL9R	155373324	13307	7.44283		27.5396	17.1671	17.3832	8.02328				8.02328

## Sheet: Supplementary Data 6
Supplementary Data 6. TPM values of X-linked genes in Macaque
			Female TPM					Male TPM
Gene Name	X Chromosome Start position	Gene Length (nt)	Brain	Heart	Liver	Kidney	Average TPM per gene	Brain	Heart	Liver	Kidney	Average TPM per gene
LOC114674838	630867	1088	103.867		533.151		318.509	114.147				114.147
PPP2R3B	1063272	31698	8.55632	151.728			80.142	15.2801	64.5002			39.8901
LOC114674784	1098729	1738	266.589		333.756	326.122	308.822	450.177				450.177
GTPBP6	1107503	12247	475.21	715.818	955.176	1523.06	917.315	715.926	563.426	2349.9	783.275	1103.13
LOC114674777	1111252	8178	107.784		372.384		240.084	88.0793		66.6496		77.3645
PLCXD1	1123303	20960	438.336	171.368	1224.62	270.42	526.186	808.195	268.247	1154.61	397.7	657.189
LOC106996100	1176409	5722	345.619	606.452	126.719	441.251	380.01	379.825	223.319	114.308	242.799	240.063
P2RY8	1251385	72543			16.6587	12.7854	14.7221		5.03279			5.03279
AKAP17A	1368132	14118	970.146	2600.24	3030.18	3726.4	2581.74	1017.78	2037.78	3922.52	1968.12	2236.55
LOC114674778	1670875	10115	129.598	210.655	114.695	269.99	181.234	169.436	101.064	64.6636	248.538	145.926
LOC114674783	1742512	1824	74.3471				74.3471	74.8964				74.8964
DHRSX	1750995	320126	2.57697	26.2439	71.574	85.6304	46.5063	3.6079	30.3365	164.816	110.769	77.3824
ZBED1	2056239	14872	591.178	1490.05	1280.63	1836.3	1299.54	987.054	1485.22	2352.94	2059.62	1721.21
LOC114675080	2140791	21017	189.269		34.4999	36.7754	86.8482	167.228	109.44	77.8028	138.503	123.243
LOC106995143	2187319	46081			27.274	22.3638	24.8189	4.85114	23.7686	37.8506	55.991	30.6154
LOC114675029	2235893	1548			749.442	565.868	657.655	104.295	990.565	1619.69	1965.91	1170.11
CD99	2262825	57801	32.8459	481.338	210.748	86.4716	202.851	38.4601	423.199	167.853	62.9511	173.116
XG	2334247	64363		106.884		19.2137	63.0488		89.057		13.3624	51.2097
GYG2	2415855	53749	18.5021	33.9798	161.882	34.5119	62.2191	20.5642	48.2273	103.437	24.617	49.2113
ARSD	2491022	29362	172.04	238.442	3001.23	2269.08	1420.2	272.391	426.494	1629.87	1881.38	1052.53
ARSE	2525682	32109	31.3236	37.9204		20.8619	30.0353	30.9426	70.4968		32.9662	44.8019
ARSF	2623983	80236	2.11266			304.401	153.257	2.32175		52.9871	718.99	258.1
MXRA5	2910742	34992	32.2953	292.287		372.554	232.379	50.7528	266.058	21.8074	586.096	231.179
LOC114675185	3203626	106	5117.33				5117.33	1757.43				1757.43
PRKX	3204520	75667	35.6943	28.1599	8.94374	19.0673	22.9663	20.5162	14.9575		9.6175	15.0304
LOC720628	3421572	28505	144.704	149.502	386.644	155.459	209.077	137.676	53.7939	229.459	123.007	135.984
LOC114674876	3433250	2968	2851.84	4861.32	4853.45	2256.92	3705.88	1711.4	848.77	3819.83	2162.14	2135.54
TRNAI-GAU	3448377	73	3096.1		10594.9		6845.48	3572.64				3572.64
TRNAI-GAU_1	3453250	73	5108.57	11675.5	7946.14	8470.24	8300.11	3402.52				3402.52
TRNAI-GAU_2	3453657	73	7430.64	30022.7	9932.67	9176.09	14140.5	4083.02	5501.42			4792.22
TRNAI-GAU_3	3454056	73	8359.47	34192.5	11257	14822.9	17158	4253.14	11503			7878.05
NLGN4X	5459345	341948	39.2613	4.09485			21.6781	31.8517				31.8517
PUDP	6518505	170653	7.88027	6.06464	9.34755	18.1165	10.3522	5.67641	2.13939		11.2424	6.35274
STS	6688797	283712	18.2828	11.1582	42.2544	81.7282	38.3559	15.3209	4.89002	12.2955	80.6816	28.297
PNPLA4	7217619	245339	5.66561	17.6182	12.8069	15.5418	12.9081	4.75833	5.95248	5.33199	10.5166	6.63984
LOC114674912	7463022	432892	0.704842				0.704842	0.602466				0.602466
ANOS1	8070803	212451	40.9581	8.31015	2.50283	17.9478	17.4297	53.1956	8.07688		12.7674	24.6799
FAM9A	8341777	8519	62.3472				62.3472	27.6986				27.6986
TBL1X	9039667	257537	18.0347	83.2095	185.257	116.245	100.687	18.3729	79.5294	117.251	120.992	84.0363
GPR143	9303136	41637	18.456				18.456	19.9843				19.9843
SHROOM2	9364732	164045	188.547	25.9779	112.269	127.212	113.502	194.943	16.4692	49.8394	123.809	96.2651
WWC3	9595822	128601	101.935	266.049	49.9925	124.209	135.546	105.842	127.754	28.821	115.748	94.5412
CLCN4	9736952	80642	650.366	405.399	94.7095	62.6184	303.273	707.34	113.184	50.0167	60.7081	232.812
MID1	10025730	391109	9.70844	27.3958	15.4493	16.7318	17.3214	11.6219	30.1515	2.50853	20.1291	16.1028
LOC709878	10719443	11783	394.179	2185.52	590.751	489.778	915.056	415.273	715.749	721.628	662.525	628.794
ARHGAP6	10745388	546784	11.0572	3.89692	2.12175	27.7057	11.1954	12.0153	9.21442	1.79433	29.4013	13.1063
AMELX	10885029	35888	4.09357				4.09357	4.15265				4.15265
MSL3	11387966	17069	335.004	235.4	209.566	259.614	259.896	405.994	254.533	210.756	476.73	337.003
FRMPD4	11785046	593429	32.9637	3.89838		1.21562	12.6926	34.6774	0.922842			17.8001
PRPS2	12444860	33942	159.147	57.3961	475.671	1850.56	635.694	165.018	158.119	590.956	1068.12	495.553
TLR7	12511357	23124	15.1498				15.1498	32.2241				32.2241
TLR8	12563581	3120			480.291	297.273	388.782	71.6491			360.471	216.06
TMSB4X	12610029	2212	29759	50558.5	54763.8	44702	44945.8	34641.2	155066	24296.1	32749.5	61688.2
LOC114674846	12740619	14888				103.83	103.83				186.633	186.633
LOC106995159	12788579	8955			210.522		210.522			60.8666		60.8666
EGFL6	13237953	64364	3.33594			8.80616	6.07105	4.4379	6.8068		11.3064	7.51704
TCEANC	13319088	12065	101.159	181.654	116.19	106.77	126.443	104.994	108.938	63.2478	224.819	125.5
RAB9A	13344182	28915	125.846	178.964	459.735	283.342	261.972	129.281	113.638	297.837	331.757	218.129
TRAPPC2	13374002	20908	293.491	259.148	171.087	312.988	259.179	231.063	162.396	161.631	275.285	207.594
OFD1	13394988	34455	171.537	310.978	204.832	267.694	238.76	133.726	103.843	63.278	330.257	157.776
GPM6B	13431167	171049	807.146	72.9631	3.67384	15.0621	224.711	831.992	51.44		6.9619	296.798
LOC114675102	13434634	6338	221.094				221.094	244.935				244.935
GEMIN8	13663424	21026	140.816	193.994	190.818	379.85	226.369	129.354	184.058	217.755	484.552	253.93
GLRA2	14180783	230838	15.4699				15.4699	14.5799				14.5799
FANCB	14521011	29425	16.5143				16.5143	13.9281				13.9281
MOSPD2	14553581	51389	51.0183	55.6798	93.1242	79.2126	69.7587	70.5677	48.3107	21.2131	102.99	60.7704
ASB9	14918772	27877			64.1584	332.708	198.433			152.508	275.288	213.898
ASB11	14965142	31703		495.438			495.438		134.738			134.738
PIGA	15000619	15818	211.47	242.47	430.889	400.673	321.376	190.787	113.097	110.266	439.151	213.325
VEGFD	15026326	42259	5.34834				5.34834	10.5798				10.5798
PIR	15068673	113655	17.3009	93.7388	43.8073	43.0697	49.4792	21.0893	27.947	15.3464	36.0893	25.118
BMX	15189219	56895		21.4006	8.49618	9.96221	13.2863		71.2285		17.4419	44.3352
ACE2	15247646	52901			207.424	425.652	316.538			129.823	325.151	227.487
CLTRN	15325117	38086			100.267	1239.27	669.77			48.6585	1709.25	878.954
LOC114674679	15372998	46994	122.641	204.684	134.749	211.618	168.423	141.914	147.61	129.903	211.166	157.648
CA5B	15437981	44876	18.383	17.636		36.7429	24.2539	21.3093	52.8815		142.999	72.3967
ZRSR2	15489764	32530	116.03	471.613	95.1029	106.127	197.218	82.8454	120.089	40.2135	146.428	97.3941
AP1S2	15524861	28608	471.655	1398.13	114.9	140.49	531.294	473.186	453.049	22.8633	111.002	265.025
GRPR	15822724	31024	12.0205				12.0205	14.0108				14.0108
LOC713514	16091194	886	344.38	687.125	3328.08	1628.4	1497	154.188	1030.18			592.182
CTPS2	16280031	120527	25.5968	30.8117	22.0585	43.6067	30.5184	29.9848	31.2002	20.8026	73.5523	38.885
SYAP1	16407663	46044	111.182	202.296	361.146	431.968	276.648	96.5613	98.3226	146.789	362.079	175.938
TXLNG	16475529	59049	155.4	164.959	127.706	136.129	146.048	128.716	106.346	29.5381	143.408	102.002
RBBP7	16534699	26678	507.048	2373.28	605.189	791.895	1069.35	515.798	1290.52	453.57	850.583	777.617
REPS2	16643201	200891	69.1915	23.9407	28.1529	43.3474	41.1581	99.4074	23.8076	21.1631	118.225	65.6508
NHS	17109052	366185	11.2642	8.14639		60.0848	26.4985	9.4623	7.67706		93.4041	36.8478
SCML1	17476447	17973	249.619	169.363	1256.01	498.845	543.46	187.95	130.006	212.286	415.943	236.546
RAI2	17534541	62128	22.7369	22.5377	9.33666	57.2267	27.9595	20.1896	61.7031		97.9662	59.9529
SCML2	17998617	118121	4.40087	17.0081	27.0094		16.1395	3.36446	4.94536	11.9975		6.76911
CDKL5	18191138	208610	105.147	21.012	13.6715	64.9617	51.1981	164.371	11.0258	7.83846	113.533	74.1921
PPEF1	18437777	148797	8.73397				8.73397	14.6062	8.09701		5.77996	9.49439
PHKA2	18656541	90768	126.494	195.178	480.365	215.151	254.297	118.489	133.942	533.243	288.628	268.575
ADGRG2	18751618	134905	1.8429	5.41531			3.6291	2.11735	14.0728	4.04033	10.2983	7.6322
PDHA1	19100547	18172	913.539	8197.87	1912.6	1970.69	3248.68	855.647	2605.81	1865.66	1845.79	1793.22
MAP3K15	19117620	148854	0.911021		39.6184	3.80776	14.7791	0.917752		8.78811		4.85293
SH3KBP1	19279865	362807	17.2561	182.399	17.4539	18.4631	58.8932	22.0446	48.3026	7.21125	20.7876	24.5865
LOC694887	19509658	1190	2621.02	1483.61	4915.14	4849.62	3467.35	2254.24	6289.44	1832.14	9840.16	5053.99
BCLAF3	19670829	74868	49.2073	91.8865	12.9131	43.3592	49.3415	39.3138	29.259		56.5535	41.7088
MAP7D2	19760916	112093	280.067	14.121		43.6699	112.619	293.271	10.0969		53.708	119.025
EIF1AX	19880207	16375	1093.85	2542.99	1042.06	1183.16	1465.51	788.002	662.186	213.031	702.981	591.55
RPS6KA3	19904554	116258	120.047	158.668	241.159	165.762	171.409	140.688	97.0377	132.212	189.495	139.858
CNKSR2	21129786	286464	148.211	2.97528	2.6999		51.2952	140.552	4.07835			72.315
KLHL34	21416161	3963	91.2502	1182.87			637.059	128.485	276.377			202.431
SMPX	21467927	52630	14.1716	2935.81			1474.99	8.96692	1091.88			550.425
LOC696406	21535607	1378	90.2093				90.2093	513.711			624.123	568.917
MBTPS2	21612978	45894	126.319	96.836	165.364	121.256	127.444	107.701	54.8906	76.0097	112.438	87.7599
YY2	21630127	2725	294.442	245.751	177.391	416	283.396	191.415	294.755		315.611	267.26
SMS	21663109	107948	133.895	516.595	90.4554	348.931	272.469	137.942	253.998	70.69	447.388	227.505
PHEX	21807923	223564	2.32522				2.32522	1.72208				1.72208
LOC114674880	22043144	32000	3.88464				3.88464	7.76199				7.76199
PTCHD1	23138337	66909	171.769				171.769	211.228	7.09355			109.161
LOC114675114	23174331	5330	82.6885				82.6885	128.153				128.153
PRDX4	23467413	23182	69.2222	359.782	525.469	284.509	309.746	79.8231	418.924	587.806	222.597	327.288
ACOT9	23505375	41447	125.422	480.313	40.82	183.995	207.637	147.423	446.601	63.1238	371.911	257.265
SAT1	23581804	3064	2257.2	11206.2	26804.2	26285	16638.1	2342.78	14429.8	24513.5	35647.9	19233.5
APOO	23642410	75892	57.1799	159.635	18.4714	86.2273	80.3783	69.0573	62.5392		87.1726	72.923
KLHL15	23797166	47347	105.258	90.0068	76.5714	104.476	94.0779	93.9039	26.2175	27.6289	85.2341	58.2461
EIF2S3	23871556	25239	294.62	1131.28	413.694	479.77	579.841	256.857	348.618	203.002	508.517	329.248
ZFX	23975212	68556	140.608	196.253	133.264	186.399	164.131	83.8742	82.0125	44.5233	174.666	96.2691
LOC701053	24112461	737	1257.34	1982.5	3804.16	3006.34	2512.59	1162.72	3764.88	2958.27	2423.66	2577.38
PDK3	24296731	73726	26.9774	111.476	7.86789	63.6001	52.4804	49.6929	36.6451	7.39306	87.939	45.4175
PCYT1B	24388836	114907	52.6157				52.6157	69.7118	18.1106		6.90893	31.5771
LOC114674963	24487741	9328	12.1149				12.1149	13.3139				13.3139
POLA1	24525014	307370	16.1403	32.6808	10.3796	11.9024	17.7758	13.3335	20.6677	4.25593	18.5103	14.1919
ARX	24838987	17696	247.14				247.14	158.608	28.884			93.7462
IL1RAPL1	28441008	1402552	1.16831	1.17196			1.17014	1.3105				1.3105
LOC703251	28751858	843	241.297				241.297	383.035				383.035
LOC707306	30485124	865			2123.56		2123.56			630.128	1453.16	1041.64
GK	30507982	80518	51.0877	72.5852	297.173	479.96	225.202	37.9433	25.8456	155.697	648.276	216.94
TAB3	30718168	61701	198.172	172.669	160.605	238.842	192.572	178.334	76.3312	77.7383	398.866	182.817
DMD	31011537	2144835	6.96539	92.2201	16.9707	2.49848	29.6637	7.53315	18.6902	12.3506	2.83772	10.3529
TMEM47	34662394	30517	231.444	706.206	476.785	337.695	438.032	255.571	476.152	296.491	149.583	294.449
PRRG1	37147854	98534	13.3039	53.1352	27.9632	48.6333	35.7589	21.5528	31.1242	8.85072	46.3275	26.9638
LANCL3	37379009	102725	22.112				22.112	26.8392	6.39736			16.6183
XK	37482759	45278	173.462	118.322		14.7943	102.193	187.338	28.2219		17.5336	77.6979
CYBB	37571601	34042	24.8974	125.185	999.667	68.1137	304.466	37.9412	81.5086	57.6411	62.1886	59.8199
LOC696657	37612582	1817	118.17				118.17	68.3499				68.3499
DYNLT3	37630339	8731	687.287	264.966	298.97	401.312	413.134	778.066	250.895	124.856	280.358	358.544
SYTL5	37833047	106662	5.93316			9.1787	7.55593	9.31479	12.6648		7.44299	9.80751
SRPX	37963001	74171	60.9444	87.0044	28.0241	26.3989	50.593	53.4133	154.561	61.7291	43.7057	78.3523
RPGR	38093843	59928	42.4288	53.8413	12.0993	30.0937	34.6158	38.753	20.7135		57.405	38.9571
OTC	38176529	78147			1738.79		1738.79			1860.88		1860.88
TSPAN7	38388757	118642	1741.57	61.5761	215.126	284.038	575.577	1768.85	74.1623	190.198	345.724	594.732
MID1IP1	38621919	2350	5645.57	2616.52	45870.6	7937.39	15517.5	5554.28	4909.35	33306.7	4785.83	12139
LOC114674641	38844138	2841			170.148		170.148				582.163	582.163
BCOR	39882522	129172	70.6888	105.572	96.1751	142.01	103.611	76.9156	87.9016	58.2312	199.743	105.698
ATP6AP2	40420640	26453	987.69	577.655	928.296	2027.74	1130.35	1068.07	499.618	576.936	1865.69	1002.58
CXHXorf38	40467031	20397	139.618	188.037	253.58	335.987	229.306	108.988	281.021	208.436	311.373	227.454
MED14	40489291	86097	123.906	168.997	109.482	121.491	130.969	111.502	77.6011	60.7754	209.005	114.721
USP9X	40929140	156187	274.801	695.376	462.075	353.661	446.478	281.323	228.378	209.388	427.388	286.619
DDX3X	41194936	35391	2619.32	4883.62	3182.44	3520.47	3551.46	1759.83	1327.67	957.949	2209.53	1563.75
LOC114674848	41255841	456	793.036		1378.09	1807.97	1326.37	1388.99		2629.68	5513.08	3177.25
CASK	41390859	410461	27.229	38.1181	23.7891	17.3238	26.615	29.6818	27.3068	13.8104	26.9166	24.4289
GPR34	41556145	8980	157.305	128.809	645.956	109.022	260.273	159.043	284.594	315.625	95.773	213.759
MAOA	43576151	85229	92.4173	1029.31	617.077	119.101	464.476	101.709	566.731	1120.45	310.491	524.845
MAOB	43677807	124273	154.862	41.1502	1263	847.918	576.732	169.489	119.276	1269.31	1494.85	763.229
NDP	43868809	25352	222.877				222.877	211.134	25.9218			118.528
EFHC2	44060039	198489	2.33429				2.33429	2.94072				2.94072
FUNDC1	44431433	19502	92.7147	362.117	52.0521	89.8332	149.179	100.617	123.558	55.8979	149.262	107.334
KDM6A	44781309	236704	47.8854	38.8366	41.2519	44.1904	43.0411	35.7826	16.8122	14.7373	44.4393	27.9429
DIPK2B	45053498	54534	16.7852	309.23		31.1805	119.065	17.9909	199.505		23.0495	80.1818
LOC704590	46408702	1252	532.544		849.408	740.807	707.586	406.698		1131.92	1109.66	882.759
KRBOX4	46415953	29020	146.809	96.5006	164.906	149.149	139.341	168.613	89.3235	78.8854	310.04	161.715
ZNF674	46469346	41556	26.6502		22.1013	28.5188	25.7568	25.4026	21.964	26.2326	41.3919	28.7478
LOC114674940	46510721	2904	120.635				120.635	111.191		337.848		224.519
CHST7	46540332	24530	42.8443	57.0821	206.914	86.1238	98.241	41.5154	113.115	1159.89	43.1517	339.419
SLC9A7	46573224	144070	40.0825		15.4341	14.6638	23.3935	43.5322		18.1599	18.368	26.6867
LOC711147	46722482	814	666.384		7838.76	16331.7	8278.96	396.681	1928.63	1473.14	1300.38	1274.71
RP2	46799899	43311	22.9611	40.7633	45.7597	63.0543	43.1346	22.3661	28.6606	15.1018	56.517	30.6614
JADE3	46874904	150565	8.40624	12.9388	42.0577	21.5602	21.2407	8.49584	12.6091	29.6848	31.1968	20.4966
RGN	47040736	16768	86.9393	573.648	3447.84	1739.29	1461.93	82.9525	237.329	3725.19	3160.29	1801.44
LOC114674987	47083692	4111	41.2336				41.2336	54.3773				54.3773
NDUFB11	47101764	3008	2066.3	6618.2	5303.15	5892.75	4970.1	2064.36	4709.32	6668.3	5762.35	4801.08
RBM10	47104778	41964	668.664	816.773	598.996	809.181	723.403	748.158	612.492	826.086	750.423	734.29
UBA1	47151296	24946	4942.78	5530.05	5617.53	7173.66	5816	4950.05	3947.16	6397.57	7754.47	5762.31
LOC114674667	47165716	13114	58.5978	157.839	73.7212	117.875	102.008	37.8807	47.328		110.985	65.3978
CDK16	47178975	11086	6634.08	6853.45	1399.68	4392.32	4819.88	7630.08	4129.78	2379.66	4326.52	4616.51
USP11	47193611	16442	10262.2	4243.26	1067.21	2409.95	4495.67	9617.65	3213.06	934.844	2534.91	4075.12
ZNF157	47308535	47851	26.4506				26.4506	19.7249				19.7249
ZNF41	47386478	44874	129.694	116.674	39.857	103.344	97.3922	136.441	68.3422	29.1515	151.851	96.4465
LOC114674789	47502621	5220	25.9788				25.9788	30.929				30.929
ARAF	47507237	11016	702.707	3559.03	4050.19	4396.84	3177.19	824.112	2846.91	6867.69	5501.07	4009.95
SYN1	47518235	50238	2780.09	304.166		10.2566	1031.5	2871.06	188.95		28.9712	1029.66
TIMP1	47528707	3700	849.085	9230.62	2521.47	3801.88	4100.76	963.326	49761.3	1826.69	6258.1	14702.4
CFP	47573064	5779	97.7744	621.54	36904.6	410.15	9508.52	137.537	732.841	15109.7	217.509	4049.39
ELK1	47584373	15494	867.214	392.922	467.978	415.703	535.954	1012.35	480.697	710.612	371.477	643.785
UXT	47601033	7448	365.667	1266.96	1239.63	1065.41	984.416	371.842	852.932	1917.37	1634.38	1194.13
ZNF81	47775208	92997	85.0623	65.4637	35.3458	74.8001	65.168	71.8466	27.4811	21.0998	96.0375	54.1162
ZNF182	47915814	30940	134.046	90.5122	123.425	99.9236	111.977	145.707	70.8004	49.3268	192.441	114.569
SPACA5	47946818	5485	67.99	221.985		131.519	140.498	72.4547	86.5309	278.244	156.799	148.507
LOC114674903	47962173	1328	144.663				144.663	187.036				187.036
LOC114674711	47982329	11034	13.3143				13.3143	14.632				14.632
ZNF630	47999698	12806	62.6546			44.2605	53.4575	51.3991	42.7644		92.9897	62.3844
SLC38A5	48447491	11757	518.084	51.7813	1891.29	271.727	683.222	722.524	192.531	4116.81	174.438	1301.58
FTSJ1	48465114	15143	469.404	261.319	1091.72	374.298	549.186	451.89	325.482	1367.78	384.456	632.402
LOC106995206	48470650	28324	25.5348	36.5396	30.7196	34.565	31.8398	29.3774	39.9587		44.3787	37.905
PORCN	48499015	11873	1095.53	66.6581	309.422	416.627	472.058	1156.88	215.25	201.993	178.306	438.107
EBP	48510611	8805	1312.97	594.619	20823.4	5752.56	7120.88	1315.97	796.116	17221.6	2795.05	5532.17
TBC1D25	48530122	22746	503.78	404.149	316.65	523.292	436.968	482.659	443.005	369.029	503.173	449.466
RBM3	48566354	4350	2054.92	4156.59	2589.19	2937.65	2934.59	1621.63	3944.69	1929.64	3878.17	2843.53
WDR13	48586756	8025	1533.52	3140.69	2108.24	4963.31	2936.44	1522.8	3380.25	4509.91	3223.35	3159.08
WAS	48682572	7653	56.1125	151.144	1288.53	168.324	416.029	73.0254	200.365	555.53	146.958	243.97
SUV39H1	48694681	13478	264.115	212.296	355.065	141.453	243.232	270.904	159.82	590.435	171.798	298.239
GLOD5	48762623	12144			815.999	347.928	581.964			1202.87	789.918	996.393
HDAC6	48802330	23640	1024.43	561.408	1233.01	4498.83	1829.42	970.84	657.911	894.6	3333.04	1464.1
ERAS	48829873	1260	179.377				179.377	108.421				108.421
PCSK1N	48832081	4841	9211.49	3257.12		10878.1	7782.24	9443.3	2013.64		1612.59	4356.51
TIMM17B	48883241	4729	769.475	2317.25	1277.73	2211.89	1644.09	992.694	1860.6	2743.17	1776.68	1843.29
PQBP1	48887190	6102	2137.18	2633.91	2138.89	2246.19	2289.04	2061.72	2028.3	2858.4	2753.83	2425.56
SLC35A2	48893328	11174	342.846	915.314	1609.28	1489.47	1089.23	437.906	758.026	2341.41	1503.84	1260.29
PIM2	48906359	5080	558.365	191.746	428.2	507.158	421.367	608.735	287.476	257.509	690.221	460.985
OTUD5	48914616	37156	931.896	1104.33	742.856	963.813	935.725	956.273	765.444	1170.63	1119.95	1003.07
KCND1	48954357	12043	655.919	166.82	228.79	175.423	306.738	1005.46	497.18	199.142	164.802	466.645
GRIPAP1	48968082	29709	2310.82	1063.53	745.204	974.732	1273.57	2153.26	620.595	557.738	790.526	1030.53
TFE3	49022426	14724	1680.07	1004.73	1608.67	1896.75	1547.56	1755.25	1601.81	1910.16	1747.83	1753.76
CCDC120	49048982	16736	277.522	58.202	184.853	400.248	230.206	350.254	239.964	338.709	371.58	325.127
WDR45	49067327	9133	2671.45	2639.68	2900.45	3915.46	3031.76	2832.49	2922.19	3771.8	4773.62	3575.03
GPKOW	49113378	10556	669.096	922.763	892.962	781.012	816.458	709.432	674.435	1311.53	727	855.6
MAGIX	49150137	3896	606.227	640.67	2171.29	2459.98	1469.54	984.992	1068.29	9093.67	950.922	3024.47
PLP2	49159338	3170	377.88	2515.83	548.96	2031.83	1368.63	458.374	7209.74	687.774	2942.63	2824.63
PRICKLE3	49162263	11369	12.922	187.42	238.102	194.887	158.333	22.9398	298.652	316.422	221.125	214.785
SYP	49174837	12254	16193.1	288.151		109.328	5530.19	18049.1	122.155	44.4802	124.173	4584.97
CACNA1F	49192371	28547	392.698	51.1824	52.4927	397.099	223.368	543.804	230.206	45.8243	590.957	352.698
CCDC22	49223114	15082	517.009	444.021	394.225	1007.86	590.779	713.926	484.145	383.082	754.476	583.907
FOXP3	49238223	19026	109.883	79.9949	3592.52	178.745	990.287	143.605	113.216	6061.96	229.495	1637.07
PPP1R3F	49257282	18046	1003.2	974.96	133.933	211.294	580.848	1227.05	580.638	241.632	168.637	554.49
LOC693713	49473231	1286	96.6628				96.6628			508.61	565.884	537.247
USP27X	49666157	4423	1699.08	371.635	295.083	524.243	722.509	1912.16	313.669	320.406	1091.9	909.532
CLCN5	49712823	163101	31.8027	16.7968	224.356	853.306	281.565	30.4576	21.2653	146.373	937.793	283.972
CCNB3	50009048	87986	2.56876		21.9758		12.2723	3.66989		6.19486		4.93237
DGKK	50110414	194590	0.580748				0.580748	0.893512				0.893512
SHROOM4	50334327	247391	12.7447	70.3804	5.66646	98.5177	46.8273	22.4899	43.683	4.84712	165.265	59.0712
NUDT10	51098834	4824	217.863				217.863	247.148				247.148
LOC695959	51297465	6802	631.328				631.328	712.067				712.067
CENPVL3	51407075	1939	157.36				157.36	89.6692				89.6692
MAGED1	51627723	106216	397.489	287.729	173.393	308.05	291.665	440.101	317.948	135.475	310.181	300.926
LOC106996411	51916672	7433	30.407				30.407	60.1494				60.1494
MAGED4B	52058989	7431	158.159				158.159	96.9335	68.7837			82.8586
LOC106995210	52647524	1918	371.193	507.857		322.381	400.477	284.903	190.351		827.825	434.36
FAM156B	52649044	12066	285.657	121.093	152.236	277.579	209.141	268.64	169.445	298.144	186.42	230.662
FAM156A	52679385	62137	196.782	149.903	73.1266	144.29	141.025	205.264	142.778	91.2279	165.028	151.074
GPR173	52787605	32189	241.54	24.587		25.6124	97.2464	267.374	45.3688		41.1054	117.949
TSPYL2	52821194	6585	25915.4	5491.62	2143.51	3857.7	9352.05	20357.3	4962.17	1506.47	3857.9	7670.96
LOC106995211	52833705	92272	48.9889	27.051	7.33425	21.2203	26.1486	43.7428	14.6398		15.7735	24.7187
LOC114675064	52867955	1208	93.5494				93.5494	154.212				154.212
KDM5C	52910324	51155	1272.9	1210.33	771.081	1378.96	1158.32	1104.14	690.863	754.38	901.406	862.698
IQSEC2	52968867	90622	647.828	220.348	39.4726	184.794	273.111	685.493	138.186	67.3642	194.189	271.308
SMC1A	53101433	63767	487.886	956.624	610.994	615.738	667.811	446.777	337.228	324.812	785.373	473.547
RIBC1	53164748	11110	79.3393	312.342	100.072	273.637	191.348	80.4843	88.7267	88.3087	238.189	123.927
HSD17B10	53176006	3154	2253.7	14032.7	77842.1	28377.6	30626.5	2701.19	6829.6	153322	24457.5	46827.6
HUWE1	53263348	153669	1008.74	1740.38	862.539	1239.99	1212.91	1148.82	714.417	688.114	1719.91	1067.82
PHF8	53664032	108598	80.2307	123.331	146.444	118.145	117.038	85.4263	83.7109	132.503	149.252	112.723
FAM120C	53793580	119430	58.8552	61.1699	45.7365	59.1077	56.2173	72.895	40.352	39.2491	84.1988	59.1737
WNK3	53922137	170374	23.9448		85.1169	12.0974	40.3864	24.0549	2.78577	24.3139	16.6971	16.9629
TSR2	54171027	4935	3673.04	13347.8	4936.75	3257.65	6303.81	3852.84	4675.57	4528.37	4383.66	4360.11
FGD1	54176113	52720	203.422	73.9051		118.262	131.863	186.57	94.8746	18.6098	109.174	102.307
GNL3L	54266717	36515	85.7267	160.055	141.648	198.969	146.6	93.8708	109.983	107.475	257.272	142.15
LOC114674755	54339192	3569	85.4919			144.375	114.933	125.271	194.362		185.366	168.333
MAGED2	54542083	8411	3551.05	6839.97	5551.72	8196.82	6034.89	3878.87	7209.86	8074.49	6937.4	6525.16
LOC704512	54657316	13045	977.176	79.3368	1563.75	181.698	700.489	1212.88	414.212	3493.07	329.644	1362.45
PFKFB1	54672101	53294			1226.3		1226.3		16.4414	1196.61		606.525
APEX2	54727151	7253	334.988	545.589	1073.02	809.887	690.87	385.263	558.74	931.856	1131.05	751.726
ALAS2	54735685	19435	41.284	582.637	420.339	233.311	319.393		99.5626	78.5269		89.0447
LOC705049	54871874	2109	198.259		229.203		213.731	170.771	207.735		470.534	283.013
FAM104B	54963121	19190	364.522	184.002	115.873	499.43	290.957	359.179	178.837	96.5715	606.755	310.336
MAGEH1	55312408	1411	11316.8	6601.37	6474.89	18076.5	10617.4	11662.2	8926.82	2549.54	11674.8	8703.34
USP51	55343240	5666	468.705	547.978	452.165	1109.48	644.583	379.195	341.51		1693.04	804.582
LOC706800	55416976	975	150.677				150.677	140.114				140.114
RRAGB	55673037	39407	134.495	174.572	72.373	90.2221	117.916	129.842	94.4999	49.7937	130.947	101.271
KLF8	56127219	51811	18.3217	103.402	54.1133	181.998	89.4588	22.0526	115.565	27.3524	203.026	91.9989
UBQLN2	56417902	4634	6881.91	5872.48	2482.67	4647.91	4971.24	6850.11	3088.41	3693.33	5824.79	4864.16
NBDY	56545526	83532	75.49	80.8984	50.9246	101.164	77.1194	59.619	67.3089	16.9654	183.743	81.9091
SPIN3	56706651	20493	532.145	145.566	106.146	181.036	241.223	416.336	149.651	58.5143	238.892	215.848
LOC705611	56966066	14337	148.186	144.374	67.4325	154.542	128.634	146.393	104.407	197.692	83.0597	132.888
FAAH2	56967966	268666	1.43013		8.63627	10.932	6.99946	1.43299	2.17426	10.9553	16.7445	7.82677
LOC706098	57117976	8089	19.5587				19.5587	24.5651				24.5651
ZXDB	57352990	5822	720.128	418.271	332.113	646.082	529.148	701.805	395.069	449.38	647.707	548.49
LOC708994	57484339	79237	17.257	25.3545	17.0816	20.8094	20.1256	21.1592	11.0583	15.1335	43.4161	22.6918
SPIN4	60167196	3634	52.8654	201.032		283.584	179.161		190.886		218.46	204.673
LOC114674933	60249811	174626	20.5144	22.6607	9.41169	21.5403	18.5318	20.1266	15.2623	6.24261	23.8675	16.3747
LOC707275	60363487	3040	483.256	1081.41	206.713	355.945	531.831	584.192	372.3		892.249	616.247
ARHGEF9	60551234	155667	454.74	107.158	28.8791	112.212	175.747	507.962	87.9507	23.8099	163.621	195.836
AMER1	61104591	21114	271.36	100.918	167.128	183.032	180.61	321.155	178.103	103.261	291.399	223.48
ASB12	61142087	6445		264.487			264.487		62.3124			62.3124
MTMR8	61183309	115034	20.3354	9.52612	4.62236	80.1796	28.6659	15.7623	7.6171		94.3178	39.2324
ZC4H2	61576292	119971	35.606	47.1929	11.2818	34.3598	32.1101	37.0595	20.085		50.7326	35.9591
ZC3H12B	61696285	425031	17.043	4.15381		6.18282	9.12654	15.8954	2.57695		6.22609	8.23281
LAS1L	62126300	21726	679.835	767.787	665.257	773.17	721.512	653.942	475.567	682.392	761.265	643.292
MSN	62280799	75416	200.344	1918.83	981.317	1272.19	1093.17	243.72	1788.29	319.451	1724.63	1019.02
VSIG4	62624541	18599	36.456	252.041	6484.53	124.669	1724.42	34.7222	241.446	1142.93	202.75	405.462
HEPH	62779681	92616	70.282	19.7199	15.136	86.7912	47.9823	69.5944	68.1969	28.2488	95.0039	65.261
LOC709979	62947516	1665	74.6597				74.6597	119.343				119.343
AR	64527705	164081	1.72183	38.5873	69.2321	16.3298	31.4678	2.1193	9.12285	93.0132	15.7247	29.995
OPHN1	65089842	381711	24.9871	13.0782	5.82534	11.4742	13.8412	28.9566	5.45186	2.85588	15.9452	13.3024
YIPF6	65534402	43003	319.553	579.021	769.998	687.781	589.088	325.187	350.636	324.479	801.521	450.455
STARD8	65684465	78167	33.6853	158.104	271.481	1044.16	376.858	33.8415	111.162	292.867	1046.09	370.991
EFNB1	65868622	12920	202.049	1390.05	763.248	1766.76	1030.53	199.937	1514.63	2168.43	1387.66	1317.66
PJA1	65959611	236455	68.9645	29.3512	13.2881	26.3678	34.4929	63.8672	25.6309	11.0646	37.2117	34.4436
LOC693848	66354213	424	1332.64	1723	2394.15	3645.8	2273.9	1376.65	3013.75	1285.52	6241.23	2979.29
FAM155B	66527837	27470	102.846	210.54	17.597	90.0367	105.255	125.684	95.6927	19.842	108.375	87.3984
EDA	66644367	442421	1.45595	5.91701	12.5649	5.35746	6.32384	1.37548	6.68427	9.11677	7.77577	6.23807
IGBP1	67183095	32418	312.341	1085.45	271.383	456.176	531.339	324.865	444.852	161.41	989.763	480.223
RAB41	67326966	2885	219.356				219.356	206.628				206.628
PDZD11	67331442	3934	1936.13	3605.71	2297.76	3091.11	2732.68	1865.72	2088.11	1274.67	5297.27	2631.44
KIF4A	67334885	131631	0.94437				0.94437	1.13218				1.13218
GDPD2	67468495	10765	362.17	299.731			330.951	504.151	91.5703			297.86
LOC106995235	67472897	8000	49.4408	532.694			291.067	32.6004	109.528			71.0643
DLG3	67490256	58159	727.878	160.156	441.342	316.292	411.417	718.13	179.537	76.8496	452.733	356.812
SLC7A3	67913399	5975	77.545				77.545	110.162				110.162
SNX12	68043380	16101	875.229	990.645	618.461	1126.49	902.706	1027.41	913.812	568.724	1466.87	994.204
FOXO4	68083007	7724	1286.04	4398.07	1020.1	1987.98	2173.05	1450.3	2698.97	1086.73	2072.76	1827.19
IL2RG	68094579	10872	68.6029	229.585	662.483	227.493	297.041	44.55	147.757	220.591	249.488	165.597
MED12	68105357	23513	1242.88	2117.95	1140.99	1781.64	1570.86	1421.87	1753.04	1414.06	2281.86	1717.71
NLGN3	68131291	26819	1457.1	79.4502		44.1898	526.914	1552.22	118.435		34.5351	568.398
GJB1	68203013	12120	273.195		15546.7	1556.02	5791.96	377.084		33099.4	2549.12	12008.5
ZMYM3	68228950	15410	2150.89	1102.23	1449.23	2083.16	1696.38	2315.4	1589.73	1605.82	3387.27	2224.56
NONO	68273102	19077	3079.17	4521.99	4776.38	4953.66	4332.8	2944.49	2908.96	3508.59	7560.01	4230.51
ITGB1BP2	68292486	4214		13970.2			13970.2	44.2069	7035.03			3539.62
TAF1	68359459	98010	166.15	372.071	191.857	195.048	231.282	168.909	185.508	130.134	242.326	181.719
LOC106995239	68412835	959	200.326				200.326	181.302				181.302
OGT	68538409	42646	1503.29	1029.26	1122.16	1992.41	1411.78	1529.17	1027.32	741.301	2567.41	1466.3
GCNA	68582656	39776	15.3419			12.9544	14.1482	20.9193				20.9193
CXCR3	68624847	1096			749.784	564.167	656.976		399.738	1293.03	1690.14	1127.64
NHSL2	68975089	235856	45.2786	14.971	16.806	15.2928	23.0871	36.5958	19.3494	6.93297	18.2323	20.2776
RTL5	69188422	4758	3574.54	1880.89	6471.62	1429.51	3339.14	3534.17	2094.8	4490.62	2627.93	3186.88
LOC699013	69219236	2329	63.0786				63.0786	79.9861				79.9861
PIN4	69249124	15462	53.3538	145.682	134.431	153.295	121.691	24.0962	89.7269	70.5033	213.934	99.5651
ERCC6L	69266646	46138	7.10309				7.10309	4.57597				4.57597
RPS4X	69346879	4614	6505.17	14540.3	23970.4	17510.8	15631.7	4624.22	17645.4	15947.8	24102.7	15580
CITED1	69375804	5549	307.518	186.511		390.006	294.678	315.571	144.748		131.146	197.155
HDAC8	69403891	247519	29.3569	59.2759	30.2706	39.7614	39.6662	30.9076	27.1403	23.7826	32.6082	28.6097
PHKA1	69657474	130559	85.6046	209.367	49.2428	33.5467	94.4404	68.2033	55.0889	20.8741	47.1251	47.8228
DMRTC1B	69852752	71901	5.65816				5.65816	8.46358				8.46358
PABPC1L2B	70073719	3638	534.286				534.286	628.128				628.128
LOC106995243	70134352	2704	426.286				426.286	496.032				496.032
NAP1L2	70254850	2583	12092.7	5397.35	467.857	1316.61	4818.62	11707.6	2007.1		1331.85	5015.51
LOC706246	70614048	1425	11253.2	18071.5	3561.82	13740.6	11656.8	5804.33	10940	1606.49	10770.8	7280.42
CHIC1	70662423	120828	98.7653	46.8581	5.6009	62.2619	53.3716	100.317	22.9642		39.4222	54.2345
LOC106995245	70937330	32446	10408.1	6357	9525.97	9237.94	8882.25	5.3587	83.2675			44.3131
LOC702417	71222688	2401	47.0669				47.0669	56.8975				56.8975
MIR421	71307791	78	5360.62				5360.62	3184.41				3184.41
MIR374B	71307956	71	3979.14				3979.14	2099.02				2099.02
LOC106995248	71348643	35218	21.1781	53.5879	16.4708	19.0202	27.5643	21.5109	24.8801	15.4768	37.57	24.8594
SLC16A2	71520451	100979	63.4541	110.932	1243.19	270.447	422.007	78.2202	186.562	1214.5	602.744	520.506
RLIM	71675202	28742	780.855	741.346	322.91	476.872	580.496	844.739	308.67	109.991	554.723	454.531
NEXMIF	71826510	191891	36.8072			5.37047	21.0889	46.0806	3.04418		9.65338	19.5927
ABCB7	72116363	113438	43.7335	114.848	100.14	80.3992	84.7802	44.2299	47.633	57.6591	114.307	65.9573
UPRT	72333758	31294	66.8065	212.048	78.7783	116.905	118.635	56.7503	93.3327	48.7688	84.5619	70.8534
ZDHHC15	72419003	152959	12.9292			5.72679	9.32798	10.5551	6.44456		5.62269	7.54078
MAGEE2	72742626	2351	745.053	336.636			540.844	734.269	217.41		281.399	411.026
PBDC1	73017171	5272	310.814	1200.96	999.422	948.055	864.812	292.105	678.665	413.551	1907.41	822.933
MAGEE1	73162861	3650	6151.95	1000.76		1030.55	2727.75	6832.25	890.229	268.797	996.886	2247.04
LOC106995250	73292843	2568	92.4128				92.4128	62.8697				62.8697
FGF16	74141767	8872		301.926			301.926		61.7269			61.7269
ATRX	74196331	284613	147.626	177.967	36.6857	76.4003	109.67	126.193	66.5759	9.57547	94.8378	74.2956
MAGT1	74523236	60821	64.6597	429.411	801.133	497.304	448.127	74.5302	254.517	546.665	448.146	330.965
COX7B	74587925	6256	3573.04	21117	13498.8	13293.6	12870.6	3819.45	16930	13243.2	19246.4	13309.8
ATP7A	74600071	149683	9.73924	25.6235	15.1783	35.1127	21.4134	7.96511	8.5369	5.09801	34.4745	14.0186
PGK1	74831778	22727	2248.52	4982.42	2439.6	3920.04	3397.64	2647.01	2449.81	2853.97	4459.57	3102.59
TAF9B	74858240	8728	591.711	1318.31	503.993	732.056	786.517	509.403	706.93	312.248	1129.4	664.495
CYSLTR1	75005614	86965	1.55935				1.55935	3.28455	13.4342			8.35935
LOC706862	75202451	968	431.951	817.594			624.772	615.827			1093.5	854.666
LPAR4	75521772	9742	23.2001				23.2001	14.0229				14.0229
LOC711229	75966541	801			1448.36		1448.36	170.551		952.665		561.608
ITM2A	76225031	6946	857.4	2506.69		1587.51	1650.53	1228.33	3437.54		2390.64	2352.17
BRWD3	77420441	132349	60.368	38.6392	35.7934	42.4368	44.3094	44.197	18.7583	12.3551	53.9857	32.324
LOC708847	77591465	948	262.254				262.254	235.807				235.807
HMGN5	77889832	26230	38.775	120.691	46.0723	98.222	75.9401	54.9228	47.3244		161.42	87.8891
SH3BGRL	77969465	93728	64.5048	95.4812	122.23	190.764	118.245	84.934	215.018	30.2398	167.99	124.545
POU3F4	80293556	1149	511.436				511.436	475.582		853.881		664.732
RPS6KA6	80899310	130765	30.9385	20.0192		44.133	31.6969	30.0116	5.30477		23.2725	19.5296
HDX	81163648	192683	10.8502	3.79147			7.32082	10.1837	2.46323		4.80685	5.81793
LOC693469	81687961	1864			285.262		285.262				674.347	674.347
APOOL	81853200	231293	8.64806	40.0084	20.6905	20.4957	22.4606	8.53744	13.7329	9.89764	31.1774	15.8363
SATL1	81939914	26797	8.01263				8.01263	14.8305				14.8305
LOC106995262	82010234	103855	2.72032	22.2754			12.4979	2.98955	8.08547			5.53751
ZNF711	82114329	28749	229.561	243.526	43.7168	75.2772	148.02	222.905	143.503		78.2406	148.216
CHM	82699353	193905	46.9736	45.8388	22.4363	45.9721	40.3052	52.3911	18.0754	5.05974	61.7541	34.3201
KLHL4	84331879	159105	11.3643	11.8617			11.613	16.3919	9.17869			12.7853
PABPC5	88179817	4320	104.637	380.496	212.602	143.131	210.216	143.741	354.953			249.347
PCDH11X	88526120	783099	3.80974			5.00074	4.40524	5.20176	0.792569		6.84296	4.2791
NAP1L3	90348589	2640	11253.7	1060.78		1366.25	4560.24	11944.1	774.442		1002.38	4573.62
FAM133A	90351284	38905	27.3043				27.3043	23.9414				23.9414
DIAPH2	93571017	917236	2.21768	8.16383	9.69694	3.59531	5.91844	3.10061	7.4433	3.09006	5.12098	4.68874
PCDH19	97073901	114957	79.7248			4.93054	42.3277	108.573				108.573
TNMD	97362759	15763	15.7722				15.7722	17.3331				17.3331
TSPAN6	97407415	11021	135.351	331.436	3272.02	2328.33	1516.78	174.664	480.343	1641.96	2497.17	1198.53
SRPX2	97422234	32006	8.1209	66.5743		59.5672	44.7541	16.2971	25.0955		70.2786	37.2238
SYTL4	97453058	55791	13.1661	65.4722	60.6501	52.6439	47.9831	17.5855	43.8445	68.3878	56.9184	46.6841
LOC114675109	97533542	416	1222.44		2440.19	1734.09	1798.91	1731.52	10005		2703.53	4813.34
CSTF2	97626291	20957	196.821	113.294	76.1172	186.862	143.274	196.152	90.5897	83.2273	202.035	143.001
NOX1	97649673	22092	9.20758				9.20758	7.30805				7.30805
TRMT2B	97814857	40863	31.2504	162.393	114.746	162.666	117.764	42.8531	128.658	117.381	304.371	148.316
TMEM35A	97882712	16168	784.931				784.931	838.802	103.874			471.338
DRP2	98029409	44115	302.532				302.532	304.321	9.10356			156.712
TAF7L	98078315	27052	4.17742				4.17742	5.96811				5.96811
TIMM8A	98158621	2743	164.794	865.583	264.34	751.4	511.529	158.466	346.061	317.935	385.896	302.089
BTK	98161887	38242	6.50115		80.8979		43.6995	7.46931	15.2751			11.3722
LOC703365	98204734	5087	1590.59	2058.43	5102.82	1701.71	2613.39	1293.92	3753.57	2742.98	3394.33	2796.2
GLA	98211515	9977	206.148	298.996	629.856	1094.9	557.474	234.019	329.342	447.98	1067.58	519.731
HNRNPH2	98221501	6204	3027.38	8154.53	3467.26	4808.88	4864.51	3050.75	2677.59	2407.26	4297.43	3108.26
LOC106995271	98230108	2650	46.9088				46.9088	60.9243				60.9243
ARMCX4	98298159	10920	1442.61	702.454	168.213	561.515	718.697	1878.8	755.598	89.8452	181.75	726.498
LOC106995272	98317631	26245	58.9905				58.9905	44.481				44.481
ARMCX1	98347220	6174	1753.5	8835.09	1479.77	3505.26	3893.4	1733.94	3896.94	794.549	2346.68	2193.03
LOC703921	98411499	2897	464.201	1618.12	450.519	1120.54	913.347	497.282	781.354	301.035	822.11	600.445
LOC114675093	98419129	2216	316.177	1016.49	479.9	906.843	679.851	386.698	510.736		298.542	398.659
ARMCX3	98419174	5035	4327.28	13203.6	3897.84	6201.69	6907.61	4748.15	4778.49	1602.16	4874.73	4000.88
ARMCX2	98451449	4606	1572.69	3542.26	545.729	4161.56	2455.56	1887.41	3329.13	378.679	2642.83	2059.51
ZMAT1	98643598	48276	190.312	102.146	155.202	377.841	206.376	164.128	73.3576	20.3229	670.121	231.982
TCEAL2	98797262	2652	7891.79	1239.62		272.014	3134.47	6958.86	1541.88		374.191	2958.31
TCEAL6	98812747	2093	10836.4				10836.4	9660.02	907.066			5283.54
ARMCX5	99225812	4978	603.858	1161.82	1806.16	1738.97	1327.7	516.426	682.076	1094.94	2259.28	1138.18
GPRASP1	99232207	59290	899.067	247.46	299.214	475.382	480.281	982.182	230.301	123.188	477.571	453.31
GPRASP2	99338555	7217	5173.58	2834.34	2076.36	2670.25	3188.63	5640.86	2144.93	996.924	2786.72	2892.36
BHLHB9	99347788	42384	374.879	244.184	63.8681	96.0422	194.743	393.813	126.625	25.7201	176.381	180.635
RAB40AL	99348082	216070	11.977	9.01624	3.35579	10.0159	8.59125	10.8633	4.05529	3.02713	12.2473	7.54825
LOC694799	99531163	10581	30.9727	74.7974			52.885	22.3008	48.3066		87.5341	52.7138
LOC114674708	99566085	8954	175.431	108.786		138.112	140.776	133.152	77.4714		118.217	109.613
LOC114674707	99612597	3587	299.295			201.11	250.203	311.605			608.637	460.121
LOC106995276	99618526	5181	37.0803				37.0803	83.8972				83.8972
BEX1	99625152	1720	25085.1	15573.8	2192.12	4913.06	11941	23394.3	7959.9	4563.3	5461.8	10344.8
BEX4	99787704	2062	18304.8	15825.1	2203.62	7921.5	11063.8	17809.7	10092.3	740.141	5454.26	8524.1
TCEAL8	99825587	2226	1665.16	2379.38	5081.46	2083.31	2802.33	1629.11	1672.94	1077.39	3715.02	2023.61
TCEAL5	99846316	3263	6687.64	186.575			3437.11	5279.01				5279.01
BEX2	99876758	2551	9816.74	286.379	511.624	4968.92	3895.91	8952.91	887.332	683.73	4460.61	3746.14
TCEAL7	99898012	2231	4432.17	600.334			2516.25	3596.05	556.396			2076.22
TCEAL9	99925178	2054	1969.66	4534.83	1247.31	3687.69	2859.87	1160.9	1973	318.439	4541.45	1998.45
BEX3	99945431	1908	28340.8	33853.7	7625.81	22522.9	23085.8	25821.2	19785.5	6513.3	24514.2	19158.5
LOC106995279	99971716	78977	21.0341			20.2254	20.6298	20.1281			24.2926	22.2103
RAB40A	100056063	7254	40.5045			71.0329	55.7687	41.0891			109.441	75.265
LOC696900	100075957	31360	16.216	29.1196	20.0385	19.7171	21.2728	17.8209	16.2988		37.9728	24.0308
LOC697026	100086400	1995	147.278	305.159	702.672	542.392	424.376	149.404	219.605	327.856	696.39	348.314
LOC106995275	100133430	17221	26.2488		28.0698	32.9133	29.0773	18.7503	33.9208			26.3356
TCEAL4	100149386	2246	11054.2	20437.7	12074	8373.75	12984.9	10395.4	9818.2	5387.51	11988.4	9397.37
LOC696692	100171235	2028	9250.13	930.601		1346.62	3842.45	8193.72	2862.42		1598.47	4218.2
TCEAL1	100191445	2299	3666.97	5693.37	3616.49	2734.37	3927.8	3052.13	2969.66	995.761	2791.31	2452.22
MORF4L2	100235318	13155	2675.07	3517.16	3711.32	2342.33	3061.47	2941.71	2311.85	1591.06	2710.65	2388.82
GLRA4	100261719	26059	19.9484				19.9484	29.0713	19.6144			24.3429
PLP1	100345634	15866	11586.4	433.591			6009.99	20805.6	734.054		108.413	7216.03
RAB9B	100390885	85644	92.7612	110.18			101.471	94.8361	134.708			114.772
LOC106995284	100476844	11334	12.9619				12.9619	10.9575	115.964			63.4608
LOC697805	100518493	3345	209.461				209.461	129.947	425.67			277.808
TMSB15B	100730783	3363	252.024		244.354	291.114	262.498	273.274	542.81		196.72	337.601
SLC25A53	100759984	57217	32.3912	24.4722	16.0519	19.8123	23.1819	32.124	11.4856	9.5262	32.3749	21.3777
ZCCHC18	100772392	8734	415.336		66.4149	106.193	195.981	406.673	83.6029		143.918	211.398
FAM199X	100827068	30171	435.235	117.033	137.786	215.188	226.311	442.498	73.815	43.3577	181.997	185.417
NRK	102558807	141253	44.0821	11.6369		113.449	56.3892	41.1473	23.2621		91.3299	51.9131
SERPINA7	102756122	24628			11305.5		11305.5			3594.2		3594.2
PWWP3B	102954196	28638	13.8113				13.8113	19.0811	17.848			18.4646
RADX	103382948	75712	15.9708		12.1307		14.0508	20.34				20.34
RNF128	103480890	99377	19.4455	12.2522	680.016	123.404	208.779	19.1205	12.8584	401.486	117.166	137.658
TBC1D8B	103586131	67221	13.281	56.1509	186.968	84.3189	85.1796	20.5074	37.4756	60.0028	51.1769	42.2907
RIPPLY1	103678059	6337	19.6163		114.421	463.477	199.171	19.5979	74.897	103.215	887.383	271.273
CLDN2	103698926	77683			280.639	1753.11	1016.87			237.157	3532.55	1884.85
MORC4	103719235	60583	16.9746	59.2886	229.794	139.486	111.386	19.6795	80.753	88.1699	218.401	101.751
RBM41	103830122	57390	136.066	134.722	99.3902	127.494	124.418	112.311	62.9802	26.593	136.026	84.4776
NUP62CL	103890411	107081	2.53283			42.8267	22.6798	1.39175			55.604	28.4979
FRMPD3	104267630	80471	62.9139			14.7274	38.8206	71.9183	7.25914		32.0628	37.0801
PRPS1	104369213	22808	638.17	720.686	387.848	356.95	525.914	590.793	342.556	234.198	539.513	426.765
TSC22D3	104454859	64422	377.499	519.754	1419.66	870.225	796.785	458.235	538.386	321.51	417.961	434.023
MID2	104569303	100641	80.0613	74.4046	52.8342	63.4869	67.6967	87.9848	39.179	41.1608	116.352	71.1692
LOC106992393	104673712	51795	5.89093				5.89093	11.5092				11.5092
LOC703634	104725221	2190	294.13				294.13	453.669				453.669
VSIG1	104791353	34835	19.1401		20.8148		19.9775	6.41726				6.41726
PSMD10	104831178	7777	921.266	837.609	789.386	801.697	837.49	860.735	441.286	672.828	1190.95	791.449
ATG4A	104836214	76552	26.1291	95.4321	81.4575	80.7722	70.9477	23.3614	55.3231	52.689	90.7421	55.5289
COL4A6	104912754	293006	1.50417	3.94772		43.7885	16.4135	1.61065	55.5729	4.46457	31.836	23.371
COL4A5	105207083	271415	13.0322	27.1407	29.0303	117.705	46.7271	20.4992	48.9635	42.5742	69.7121	45.4373
IRS4	105512478	3826	67.9346				67.9346	97.3799				97.3799
GUCY2F	106149174	103123				10.493	10.493				7.05688	7.05688
NXT2	106295454	8891	114.393	68.473	277.279	214.431	168.644	115.937	127.296	85.8267	297.636	156.674
ACSL4	106398629	82792	146.051	194.862	1346.97	326.122	503.5	175.805	99.2199	63.2015	505.015	210.811
TMEM164	106755166	343823	24.7825	88.71	29.6651	96.5135	59.9177	31.2807	45.4479	9.19471	121.414	51.8344
AMMECR1	106950214	133268	10.3453	12.7909	17.7733	9.27945	12.5472	11.4623	9.31446	10.6339	21.8425	13.3133
RTL9	107121369	96846	21.2372	6.2862			13.7617	24.1084				24.1084
CHRDL1	107376137	121709	28.4123	44.0179	10.7236	36.8327	29.9966	27.0406	152.986		63.5974	81.208
PAK3	107644668	293141	63.1074	2.07679		4.39441	23.1929	82.6559	4.48364		7.44755	31.529
CAPN6	107959423	25275	6.25957				6.25957				96.8471	96.8471
DCX	108008318	125345	39.9397				39.9397	54.1968				54.1968
ALG13	108376212	82422	94.1936	94.5446	87.9723	69.3932	86.5259	95.3792	68.2154	48.9366	130.031	85.6406
TRPC5	108465294	329568	12.4128		5.86695	7.03566	8.43849	14.2443			10.6391	12.4417
LHFPL1	109295285	64904	39.0018	13.1319	30.5359	18.2597	25.2323	53.0031	30.9383		24.4633	36.1349
AMOT	109462225	67671	181.691	64.7738	9.28621	139.343	98.7736	222.43	84.1641		249.295	185.296
HTR2C	111272387	162594	3.96167				3.96167	6.79796				6.79796
LOC708240	111312512	1938	64.1426				64.1426	121.757			341.367	231.562
IL13RA2	111535452	37515			16.7508		16.7508		29.1958	29.0583		29.1271
LRCH2	111635063	129521	25.6516	5.17038		12.3327	14.3849	20.5195	7.89265		10.2156	12.8759
PLS3	112061983	87832	71.5369	251.607	574.023	420.633	329.45	115.239	378.678	330.144	534.035	339.524
LOC709254	112175057	921	601.235	793.216	1732.02	1902.2	1257.17	633.769	911.744	710.177	1939.46	1048.79
LOC100427153	112232468	76695	60.4122	215.909	118.492	192.82	146.908	65.4195	93.3026	73.9113	232.902	116.384
KLHL13	114192930	200073	17.8487	65.7257	5.07374	67.4761	39.031	14.6493	32.664		77.7061	41.6731
WDR44	114617209	101761	46.975	73.5857	29.9266	43.5466	48.5085	48.0848	34.0837	11.7838	48.109	35.5153
DOCK11	114765966	189738	7.74278	21.8185	49.9344	19.5531	24.7622	9.81816	32.3266	7.46902	26.1507	18.9411
IL13RA1	114998940	65578	39.9795	151.321	1675.48	308.01	543.697	62.6849	246.632	767.995	616.395	423.427
LOC100429453	115039822	2082				247.489	247.489			418.875		418.875
ZCCHC12	115092448	3171	1464.72				1464.72	1558.76	541.136			1049.95
LONRF3	115246454	50463	197.293	38.6053	259.594	107.214	150.676	139.541	62.22	183.62	145.521	132.726
PGRMC1	115523338	8213	2727.15	763.493	33824.9	11311.8	12156.8	2671.95	1182.45	36209.1	10028.7	12523
LOC711876	115533009	11363	57.6823	53.5768			55.6296	61.2052	32.1301			46.6676
SLC25A43	115681664	49793	47.8875	59.9098	43.686	102.448	63.4828	50.1327	100.452	35.0289	178.038	90.9128
SLC25A5	115745253	2834	11731.4	6917.13	37542	80109.1	34074.9	12515.6	5874.48	60314.4	61534.9	35059.8
CXHXorf56	115814849	26389	154.166	334.514	181.347	230.407	225.109	179.777	222.745	111.536	466.301	245.09
UBE2A	115851269	10304	611.979	1849.3	741.223	985.139	1046.91	618.307	1038.17	433.763	1117.17	801.852
NKRF	115865669	19057	505.234	242.789	271.411	235.235	313.667	523.956	153.264	125.847	322.853	281.48
SEPTIN6	115894414	79776	320.993	178.572	103.009	86.5505	172.281	295.472	99.7675	36.8949	84.587	129.18
SOWAHD	116045180	1608			781.601	448.62	615.111			542.349		542.349
RPL39	116072024	5082		119.794	142.677	121.67	128.047				143.197	143.197
UPF3B	116126184	18944	397.889	668.438	176.066	296.478	384.718	279.274	242.831	74.8077	349.224	236.534
LOC694405	116161181	2461	1671.47	1236.88	844.607	837.501	1147.61	2427.32	1557.7	310.071	2204.34	1624.86
RNF113A	116171524	1356	2466.83	3995.77	2780.56	3761.95	3251.28	2344.62	2180.87	2492.17	3073.67	2522.83
NDUFA1	116172903	5125	963.597	7258	2027.88	2955.91	3301.35	998.381	4359.76	1659.11	2104.12	2280.34
NKAP	116219274	18348	125.03	252.171	108.017	238.708	180.982	130.636	145.258	59.4136	252.398	146.926
RHOXF1	116338458	119692	12.3684	6.1036	7.26951	11.6235	9.34125	12.3474	5.18547	8.19695	25.4254	12.7888
RHOXF2	116365987	29995	8.66536	24.3558			16.5106	12.0072			28.6728	20.34
ZBTB33	116463679	7570	721.04	345.814	1309.05	667.064	760.741	766.15	419.593	705.627	655.453	636.706
TMEM255A	116471498	52179	54.5774				54.5774	68.5472				68.5472
LAMP2	116633110	42584	445.301	317.378	950.116	842.17	638.741	525.535	261.492	494.067	1202.46	620.888
CUL4B	116730294	51856	285.919	150.273	144.488	244.441	206.28	273.262	137.995	39.942	225.814	169.253
MCTS1	116814116	8598	241.84	368.193	534.102	503.407	411.885	259.997	360.933	393.042	569.39	395.841
C1GALT1C1	116836540	4008	335.527	880.988	1181.94	1144.19	885.662	384.226	901.804	679.966	1502.07	867.016
LOC697638	117329136	2139	73.9648				73.9648	156.764		254.82	525.792	312.459
LOC697761	117494661	656	723.525	1020.84	1031.63	1570.95	1086.74	416.497	4563.68		3933.12	2971.1
GRIA3	119382681	319530	100.866	24.7686			62.8174	125.89	19.5384			72.7144
LOC698646	119778352	2202	87.2448				87.2448	95.8792				95.8792
THOC2	119816540	132143	80.3025	118.402	81.9411	90.855	92.8751	74.6224	48.074	10.7244	176.728	77.5373
LOC699015	119991961	829	231.741				231.741	149.809				149.809
XIAP	120093634	52207	66.6699	76.9635	69.4433	57.2448	67.5804	56.8541	24.4762	18.7927	54.4898	38.6532
STAG2	120202527	140334	149.701	137.954	108.848	134.754	132.814	144.074	70.7637	35.733	160.756	102.832
LOC706774	120216640	761	163.349			744.809	454.079		1007.49			1007.49
TENM1	120623472	365186	60.9931				60.9931	39.7551	1.1997			20.4774
LOC106995316	121142453	329721	1.88505				1.88505	1.58196				1.58196
LOC699053	121287475	927	999.636	2232.9	4693.11	7114.88	3760.13	1406.7	1772.3	5291.85	8064.45	4133.83
DCAF12L2	122388784	2866	378.532				378.532	498.327		532.509		515.418
LOC701236	124541062	552	388.976			933.465	661.22	449.97			2876.39	1663.18
LOC706960	124637963	1224	286.212		394.927		340.569	355.124			702.648	528.886
LOC114669768	125601346	100908		9.04973			9.04973	1.47689				1.47689
SMARCA1	125707219	76809	152.866	160.107	406.554	184.484	226.003	159.587	116.93	160.377	180.877	154.443
OCRL	125800696	50828	385.082	177.267	169.284	319.334	262.741	430.523	190.348	180.157	419.111	305.034
APLN	125900749	9782	575.32	1848.41		811.204	1078.31	542.117	380.695		229.947	384.253
XPNPEP2	125999038	30940		41.3208		6701.54	3371.43	4.01396	87.3205		14909.9	5000.42
SASH3	126040343	15230	14.0981	71.9519	336.437	138.714	140.3	26.0941	88.6965	200.416	86.8772	100.521
ZDHHC9	126063481	40531	196.567	368.001	494.947	652.179	427.923	261.676	313.47	306.614	1087.08	492.211
UTP14A	126159873	24560	109.971	265.232	108.251	148.959	158.103	108.718	115.95	48.8247	218.189	122.92
BCORL1	126233074	77002	115.206	111.477	72.8205	95.691	98.7988	134.188	162.629	63.7067	134.029	123.638
ELF4	126317219	47752	7.33632	75.2195	208.532	154.306	111.348	10.9232	167.439	34.2432	142.699	88.8262
AIFM1	126384209	37073	163.996	2507.56	959.661	1937.5	1392.18	148.402	652.921	1393.78	1823.77	1004.72
RAB33A	126426865	13262	404.755	1322.07		38.8533	588.558	503.809	498.281			501.045
ZNF280C	126458435	67359	18.4546	17.1723	18.6584	18.3592	18.1611	20.0967	14.6343	9.71025	37.3219	20.4408
SLC25A14	126599856	34074	108.782	50.027	14.1865	31.7565	51.1881	101.689	35.3586		44.6561	60.5679
RBMX2	126663357	11106	194.35	306.973	256.798	194.863	238.246	218.057	243.265	58.8936	375.283	223.875
LOC703708	126812005	1371	412.136		27113.6	13492.6	13672.8			11211.3	8685.82	9948.57
ENOX2	126887774	298458	4.43007	10.6069	12.957	9.49547	9.37237	5.95039	5.26005	6.20927	11.0831	7.12571
IGSF1	127520769	16016	193.332	72.222		67.562	111.039	227.199	77.505			152.352
LOC114674689	127950628	7837	15.8617				15.8617	26.9397	46.5859			36.7628
LOC106995323	127976403	51821	2.3988				2.3988	3.35518				3.35518
STK26	128272306	52708	22.2979		17.4251	10.7536	16.8255	16.7292	20.0875			18.4083
RAP2C	128439621	16352	167.245	376.028	526.195	403.345	368.203	176.961	180.85	379.996	356.031	273.46
MBNL3	128605195	122484	2.7679	12.923	378.869	52.5857	111.787	3.44741	17.8845	146.852	77.2383	61.3555
HS6ST2	128872519	356127	20.277			56.2836	38.2803	22.8766			31.5806	27.2286
GPC4	129567403	116947	18.6499	68.1949	38.4407	78.4274	50.9282	21.239	37.7747	65.2505	120.494	61.1896
GPC3	129802237	456039	0.446045	8.94422		46.0994	18.4966	0.871447	5.60403	33.2267	58.4627	24.5412
CCDC160	130492723	9127	14.858			158.076	86.4672				181.212	181.212
PHF6	130634339	56105	118.235	57.5101	70.6497	163.477	102.468	104.037	49.4557	9.71501	178.054	85.3155
HPRT1	130721138	42344	307.979	211.347	121.007	202.001	210.584	299.158	104.327	100.403	106.241	152.533
LOC106995330	130813655	10020	21.4286				21.4286	22.3099				22.3099
FAM122B	131033897	27289	341.644	334.637	120.453	351.206	286.985	369.995	141.815	59.9209	305.463	219.299
MOSPD1	131154140	27723	41.5784	98.8194	26.1546	74.3459	60.2246	41.6616	67.1637		73.9771	60.9341
SMIM10	131235606	21396	21.1269	96.7422	40.6666	115.597	68.5331	31.9244	129.684		170.061	110.557
FAM127A	131325265	1247	39203.8	95346.7	12559.6	35370.8	45620.2	38721.6	52553.6	18970	40320.2	37641.4
FAM127C	131340716	1246	10475.4	27361.5	4228.69	15177	14310.6	10894.2	16643.1	10761.2	29627.3	16981.5
LOC709056	131375453	7129	1493.24	1417.59		1149.23	1353.35	1890.14	1183.01		844.479	1305.88
ZNF75D	131583922	21254	143.559	103.117	45.487	140.613	108.194	115.696	106.502	46.1612	261.466	132.456
LOC114675020	131607423	20518	20.9294	91.9806	23.5593	85.3849	55.4636	18.1585	56.9403	31.878	64.4868	42.8659
ZNF449	131628092	19638	110.487	117.803	59.0761	102.33	97.4241	77.1535	78.0831	27.7554	104.434	71.8564
SMIM10L2A	131695490	6204	1318.79	1314.93	85.7075	2159.43	1219.71	1235.11	817.99	87.8563	1428.92	892.47
INTS6L	131797873	62642	96.3349	114.68	23.9218	55.9346	72.7177	91.198	67.025		98.2185	85.4805
MMGT1	132053362	12741	549.029	673.729	170.729	659.206	513.173	578.996	435.557	68.4481	794.445	469.362
SLC9A6	132077339	62855	414.239	209.211	46.1434	111.49	195.271	484.28	89.4511	27.7495	104.201	176.42
FHL1	132241341	71375	675.117	4389.28	96.8473	271.443	1358.17	714.962	5810.3	87.057	377.246	1747.39
MAP7D3	132318053	35519	39.1338	443.924	88.4607	117.506	172.256	38.811	284.724	15.3456	182.533	130.353
ADGRG4	132419622	97085				32.9061	32.9061				27.2574	27.2574
HTATSF1	132595965	15744	1531.03	4489.39	862.758	1485.86	2092.26	1407.25	1623.26	505.455	1764.86	1325.21
ARHGEF6	132774416	119632	39.6743	256.48	79.1966	49.1015	106.113	56.0582	168.765	29.1593	84.0567	84.5098
LOC114674888	132927013	19182	100.742	57.1279		29.5485	62.4728	79.635	57.0995			68.3673
RBMX	132965427	31299	882.788	1620.26	744.414	1234.72	1120.54	844.769	922.679	498.059	1403.5	917.253
LOC106995337	133038680	117655	1.82495				1.82495	1.26667				1.26667
ZIC3	133733476	11518	97.1328		201.448		149.29	108.902		160.897		134.899
FGF13	134787458	605146	8.14206	1.71025		1.61782	3.82337	8.41427	4.28354		1.85851	4.85211
F9	135749469	32925			6357.11		6357.11			2973.21		2973.21
MCF2	135802098	114181	31.5722			4.51277	18.0425	30.0198				30.0198
ATP11C	135934069	203176	4.39403	12.8844	211.27	42.0991	67.662	5.5624	11.8598	114.283	37.12	42.2063
LOC695923	136294137	1804	319.478				319.478	399.286		302.14		350.713
LOC106995341	136915970	69665	140.317	10.4866			75.4017	134.416				134.416
LOC114674990	136985746	2277	660.08				660.08	899.941				899.941
CDR1	136995864	1528	188090	1235.12	474.532		63266.5	202755	2604.4	713.43		68690.8
LDOC1	137457070	1349	27703.2	12139.8	12326.6	32810.9	21245.1	29911	19215.5	41051.3	45657.7	33958.8
SLITRK4	139636821	13279	1530.99	59.6002		50.4446	547.013	1348.63			84.6953	716.663
LOC701763	140596045	572	434.645		1436.65		935.647	369.102	1021.24	1524.65		971.663
SLITRK2	141859741	7961	2069.65	91.7663			1080.71	2687.88	357.711			1522.8
FMR1	143932009	38677	470.123	368.326	594.911	444.97	469.582	471.696	178.408	219.845	425.915	323.966
AFF2	144523471	498750	22.1824				22.1824	19.6217	0.732018			10.1769
IDS	145506919	26732	10301.8	4404.48	1591.29	2544.37	4710.49	10953	2648.2	644.318	3821.13	4516.65
LOC114674844	145555405	6906	664.366	837.465	335.979	992.344	707.539	855.999	576.242	284.132	708.894	606.317
LOC114669822	145563647	4036	128.8			191.504	160.152	169.241	226.148		163.917	186.435
CXHXorf40A	145567564	5023	380.217	448.444	317.577	779.628	481.466	482.13	537.865	889.806	566.345	619.037
HSFX3	145574646	2567	74.8395				74.8395	48.3801				48.3801
TMEM185A	145652312	1691	2519.45	4464.24	1486.47	3290.92	2940.27	2886.3	4749.89	1353.79	4264.41	3313.6
LOC706802	145948111	5509	77.9505	187.865	394.855	570.551	307.805	54.1043	172.308		168.125	131.512
CXHXorf40B	145958955	9949	413.456	489.531	398.412	730.259	507.915	349.52	502.743	153.399	591.816	399.369
LOC701020	145970032	168378	9.46328	20.9707		14.689	15.041	12.0963	10.6247	3.23713	23.5745	12.3831
MAMLD1	146379711	145033	71.4513	22.2474	15.3316	23.4485	33.1197	75.2688	25.4249	38.3335	28.2814	41.8271
MTM1	146568645	106906	30.4438	46.1267	66.0159	71.816	53.6006	33.5729	26.2962	45.8865	101.489	51.8111
LOC114674655	146665457	29316	13.8773		16.489		15.1831	13.9798			22.5669	18.2734
MTMR1	146694791	79250	152.293	202.035	206.165	117.034	169.382	162.35	130.835	159.563	155.271	152.005
CD99L2	146775340	124040	338.549	343.072	141.073	194.827	254.38	355.535	199.56	87.8847	173.339	204.08
HMGB3	146980465	9614	164.563	588.909	165.923	434.128	338.381	200.226	220.256	102.05	639.963	290.624
VMA21	147356916	12723	753.207	559.843	452.122	1044.88	702.513	698.902	548.086	257.043	1003.56	626.898
PRRG3	147685976	8939	371.677	326.905			349.291	493.211	204.214			348.712
GABRE	147959874	21740	79.0118	187.623		1090.27	452.303	161.666	869.911		1807.6	946.393
GABRA3	148167848	285608	33.2762				33.2762	42.7441				42.7441
GABRQ	148640958	19741	82.433	40.0907			61.2619	135.887				135.887
CETN2	148839870	3412	1334.76	2105.44	1430.9	3594.22	2116.33	1332.19	1594.34	702.892	4071.8	1925.3
NSDHL	148843495	35611	148.197	323.108	2014.41	766.882	813.149	160.423	441.873	1833.65	793.267	807.305
ZNF185	148908357	72796	33.6868	22.5801		41.0542	32.4404	35.8265	15.5474		32.7168	28.0303
PNMA5	148999874	5369	1014.52				1014.52	781.837				781.837
PNMA3	149035230	4115	4171.53	473.424	493.375	2166.27	1826.15	3980.78	257.296	2145.8	2073.94	2114.45
PNMA6F	149287543	4111	1033.59				1033.59	746.178				746.178
ZNF275	149304369	24870	636.605	443.07	303.212	843.249	556.534	642.182	381.683	556.676	936.36	629.225
ZFP92	149392638	14974	459.608	121.97		61.9401	214.506	568.957	70.7074			319.832
TREX2	149426683	2584	1320.76	1013.08	954.059	997.045	1071.24	1811.93	2274.77	1560.93	614.461	1565.52
HAUS7	149429912	20253	165.162	222.44	150.366	124.665	165.658	170.47	207.307	134.563	97.9959	152.584
BGN	149474120	14648	569.359	6047.2	5105.16	1561.86	3320.9	719.817	15375.9	10463.6	1924.01	7120.84
ATP2B3	149496191	66063	832.38	38.7044			435.542	907.428	17.6846			462.556
CCNQ	149562591	16190	381.113	409.873	609.089	779.752	544.957	457.185	430.716	1360.13	825.43	768.365
LOC114674999	149592177	17745	10.8263		136.205	252.627	133.219	13.9974		325.593	182.682	174.091
DUSP9	149622825	8887	76.2964		97.9073	9503	3225.74	67.0778		380.261	5426.86	1958.06
PNCK	149648356	4404	1647.39	884.713			1266.05	1294.37	3365.76			2330.07
SLC6A8	149665505	8583	4473.96	13405.8	2320.36	12030.8	8057.74	5343.59	4947.04	3365.75	11207.3	6215.92
BCAP31	149678247	28803	755.268	1490.12	2881.58	2019.73	1786.67	811.906	1205.45	2494.15	1672.13	1545.91
ABCD1	149707122	19914	178.756	1317.61	1531.68	711.56	934.903	212.661	1015.68	1729.83	740.836	924.751
PLXNB3	149747371	14919	1462.68	1538.41	71.2821	224.497	824.218	1894.63	602.005	109.604	137.467	685.928
SRPK3	149763864	4839	1256.42	5975.96	99.8946	202.318	1883.65	1316.6	2784.04		150.388	1417.01
IDH3G	149768732	9318	3612.9	7689.95	5415.96	10180.5	6724.82	3401.35	3843.71	8154.27	8924.59	6080.98
SSR4	149777806	4200	1964.18	5696.56	12476.1	5937.9	6518.68	2223.62	5963.2	13263.1	7009.49	7114.87
PDZD4	149785671	25792	5783.58	146.344	29.987	83.9076	1510.95	5450.24	205.252	33.8127	56.4305	1436.44
L1CAM	149842808	25670	3327.28	360.485		967.516	1551.76	3599	341.342		1095.31	1678.55
AVPR2	149892230	2493	330.909			1922.2	1126.55	642.629	527.212		1379.93	849.923
ARHGAP4	149894938	19535	167.183	308.526	918.033	466.871	465.153	230.774	384.998	452.008	206.582	318.59
NAA10	149917983	5355	2547.16	5945.82	5668.89	5754.12	4979	2509.35	3940.7	7959.62	4101.61	4627.82
RENBP	149923387	9633	99.7161	221.195	1289.64	4289.93	1475.12	94.114	197.082	712.941	2589.14	898.32
HCFC1	149935913	24340	1526.11	1675.81	1336.57	1875.64	1603.53	1779.71	1381.48	2028.86	2011.35	1800.35
TMEM187	149960655	11284	95.1411	151.065	235.612	182.656	166.119	100.155	165.011	569.985	146.573	245.431
IRAK1	150001510	10112	761.058	1246.24	1850	1003.84	1215.29	637.416	689.606	1272.1	628.073	806.798
MECP2	150013278	77181	782.317	642.072	192.276	536.763	538.357	890.797	440.87	177.965	621.446	532.769
EMD	150273383	2633	3588.09	5271.74	7600.59	7319.1	5944.88	3603.59	7473.82	7162.59	6507.66	6186.91
FLNA	150281800	26221	1924.76	8890.08	3270.41	9558.32	5910.89	2086.84	88069	2718.96	6542.28	24854.3
RPL10	150319010	3218	9822.32	28642.4	48594.4	25699.6	28189.7	11539.3	50668.4	71003.6	25883.1	39773.6
LOC114675216	150321590	134	3289.03		6493.3	6152.51	5311.61	2780.41	6811.46	4881.14		4824.34
DNASE1L1	150323073	8719	167.198	684.273	1696.49	856.916	851.22	217.93	573.665	1725.39	933.285	862.568
TAZ	150333483	10303	626.297	584.98	816.363	820.195	711.959	752.166	981.569	1089.8	879.696	925.809
ATP6AP1	150352448	7903	10701.6	6740.4	10691.7	15224.1	10839.5	12128.5	5428.13	10566	15377.8	10875.1
LOC114675009	150354163	980	1072.42	1118.19	1282.46	1419.63	1223.18	1051.83	819.599	1001.13	2767.79	1410.09
GDI1	150360713	6938	31529.1	15022.4	4863.16	8659.67	15018.6	32011	8687.95	5357.9	11003.9	14265.2
FAM50A	150368299	6717	1820.37	1984.9	1381.73	2186.28	1843.32	1762.02	1657.79	1119.82	1802.4	1585.51
PLXNA3	150382519	15792	2128.91	543.565	226.513	711.306	902.574	1877.98	1812.52	234.702	645.148	1142.59
LAGE3	150402118	1561	2034.28	3471.02	5635.94	6040.67	4295.48	2171.96	4326.87	8799.19	3263.35	4640.34
UBL4A	150409555	2852	4414.11	7257.7	3254.24	5727.26	5163.33	5046.93	8487.28	7950.39	4871.31	6588.98
SLC10A3	150413134	3313	1139.29	1727.33	992.168	2504.04	1590.71	1278.28	2556.65	1513.6	2276.46	1906.25
FAM3A	150427290	10440	751.219	1924.35	2180.81	2541.81	1849.55	905.268	1954.86	4239.36	1394.11	2123.4
G6PD	150451599	4762	2674.5	2045.5	2020.05	4490.51	2807.64	2592.33	2369.05	1762.69	3639.89	2590.99
LOC114675013	150634096	5329	324.454	342.725			333.589	326.269	226.086			276.177
IKBKG	150640321	34257	468.762	764.168	1444.94	1307.1	996.24	504.279	780.129	1514.72	1031.26	957.597
LOC114675015	150669454	19598	237.571	186.384	115.927	228.741	192.156	229.398	147.17	161.31	236.299	193.544
GAB3	150714018	71385	15.1975	67.3736	44.0153	16.6019	35.7971	20.529	38.3583	10.6897	22.2423	22.9548
DKC1	150796857	14009	642.923	825.688	907.499	871.723	811.958	616.128	594.2	583.618	1275.07	767.253
MPP1	150811859	26489	680.461	537.799	1242.74	943.438	851.109	712.641	308.736	707.844	1368.65	774.467
F8	150879821	199824	18.4365	64.2842	69.1857	6.96231	39.7172	23.5551	28.8678	19.0939	17.8781	22.3487
FUNDC2	151079804	26790	172.106	836.267	55.9354	261.579	331.472	191.92	337.974	32.5531	321.031	220.87
CMC4	151113467	9647	118.314	1274.76	370.798	395.254	539.782	136.46	753.122	305.103	267.453	365.535
MTCP1	151115933	80498	4.07118	13.6131			8.84214	2.62275	8.1638	6.77111	9.86216	6.85495
BRCC3	151123328	48433	93.3311	247.625	113.779	222.352	169.272	81.2851	102.519	33.7617	243.139	115.176
VBP1	151250905	22965	233.741	455.965	103.14	166.036	239.721	244.436	224.16	37.9751	109.469	154.01
RAB39B	151295118	4133	1260.5				1260.5	1180.92				1180.92
CLIC2	151317725	36340	7.15238	48.5828	107.745	32.6122	49.0231	12.9865	65.303		34.5895	37.6263
TMLHE	151456811	103764	14.4848	101.501	52.1758	78.9564	61.7794	17.2349	41.5183	46.2254	103.287	52.0663
SPRY3	151559919	166668	29.2235	8.76655	6.67073	7.72903	13.0975	28.3155	5.25731	3.27034	11.1143	11.9894
VAMP7	151842277	59081	87.0305	158.687	196.364	227.63	167.428	86.6049	124.827	86.7211	226.193	131.087

## Sheet: Supplementary Data 7
Supplementary Data 7. TPM values of X-linked genes in Marmoset
			Female TPM					Male TPM
Gene Name	X Chromosome Start position	Gene Length (nt)	Brain	Heart	Liver	Kidney	Average TPM per gene	Brain	Heart	Liver	Kidney	Average TPM per gene
PLCXD1	11501	7846	162.917	158.423	542.274	219.761	270.844	195.459	203.007	832.898	322.81	388.544
PPP2R3B	24001	37058	14.7828	76.4749	14.2524	8.65643	28.5417	28.5824	204.017	12.6713	21.6347	66.7264
LOC108589953	26865	1108	210.588	4352.69			2281.64	187.673	4964.31			2575.99
IL3RA	252668	30346	6.68611	147.458	53.1814	93.8183	75.2859	10.921	86.0801	65.7646	99.0747	65.4601
LOC103790154	258623	12957	40.714			29.4002	35.0571	32.0973			16.8755	24.4864
LOC100405844	288320	39649	1397.92	1319.2	2306.03	2622.41	1911.39	1434.72	1358.9	1434.03	2413.64	1660.32
LOC108589887	295954	8236	458.833	1122.85	1222.02	1908.54	1178.06	407.912	1085.59	1349.35	1929.21	1193.02
LOC108589957	336780	1537	343.221	485.226	515.453	521.779	466.42	325.544	151.991	216.406	438.64	283.145
ASMT	537457	26067	23.351			13.8447	18.5978	23.9316			13.2814	18.6065
ZBED1	579781	1727	652.042	1266.74	611.658	1694.97	1056.35	602.033	909.994	419.182	1329.41	815.154
LOC108589959	588833	3017				73.1001	73.1001	36.6156	147.823	324.256		169.565
XG	701025	30531	2.15982				2.15982	22.1353	96.6881	39.0915		52.6383
GYG2	758856	36359	29.2969	73.8428	274.388	197.963	143.873	34.6723	74.1807	196.953	149.343	113.787
ARSD	818272	30249	130.126	46.0228	329.812	742.348	312.077	132.761	49.1458	124.189	512.624	204.68
ARSE	852632	38511	73.1009	136.851	21.334	57.7882	72.2685	57.8764	76.1015	22.8624	58.197	53.7593
ARSH	961405	30215			44.6719	12.6076	28.6397	4.73143		20.7215	10.252	11.9016
LOC108589839	1031575	2759			148.893		148.893			106.373		106.373
ARSF	1057001	45811			542.516	5.25185	273.884			177.671	5.96625	91.8187
MXRA5	1309326	45056	104.137	421.538	80.7547	223.384	207.453	82.4965	136.221	40.8196	118.494	94.5077
PRKX	1541480	99679	4.02011			8.64899	6.33455	3.58551	7.8831	2.15915	6.03241	4.91504
LOC108589882	1787552	823				657.756	657.756				819.185	819.185
LOC108589883	1788064	2591	142.912			123.809	133.361	65.2076			105.488	85.3479
NLGN4X	3701760	343968	45.0071	1.59001		2.91442	16.5039	45.2082	0.740905		1.85409	15.9344
PUDP	4845657	111131	26.7471	70.6884	1431.34	82.8091	402.896	30.4061	63.2546	922.902	113.134	282.424
STS	5059978	104508	5.14483	5.23322		5.9472	5.44175	4.66342		1.87216	3.83578	3.45712
PNPLA4	5716133	39034	16.1136	67.5086	57.8824	39.0365	45.1353	23.3065	66.9208	63.6582	48.5479	50.6084
LOC103790165	5754859	37277	15.2402	106.703	41.719	25.8167	47.3697	12.0282	59.2504	32.0171	22.974	31.5674
ANOS1	6383113	193029	76.6792		7.44856	24.8242	36.3173	101.128	3.30064	6.48711	20.2953	32.8027
LOC108589886	7075554	39552				15.7143	15.7143				6.44971	6.44971
TBL1X	7379918	257662	49.7079	54.9947	35.9862	74.1555	53.7111	43.4033	39.7279	21.7175	50.2805	38.7823
GPR143	7643666	42077	14.1044			15.2478	14.6761	14.517			9.094	11.8055
SHROOM2	7790512	78686	342.433	72.0334	66.3776	121.541	150.596	254.854	58.2982	69.3746	86.1441	117.168
WWC3	7979543	85289	110.442	518.828	104.931	173.721	226.98	121.295	318.476	100.02	130.322	167.528
LOC108589896	8070420	6558	33.2592	227.445		51.9731	104.226	54.4984	226.687		44.4558	108.547
CLCN4	8077116	86033	278.935	779.602	91.4047	54.532	301.118	291.249	819.05	90.2857	51.0425	312.907
MID1	8374941	174692	12.7469	54.6455	26.5389	50.4987	36.1075	14.3212	54.7065	34.6082	40.5748	36.0527
HCCS	9039283	10169	426.983	3114.49	597.298	546.138	1171.23	460.094	2357.84	944.706	596.687	1089.83
ARHGAP6	9063216	551164	2.12591	5.95373	1.11799	4.94719	3.53621	3.12433	4.27702	0.887468	3.76881	3.01441
MSL3	9721092	16234	685.216	722.791	632.618	983.079	755.926	624.841	393.768	361.567	982.116	590.573
FRMPD4	9850345	859548	3.19848		1.84341		2.52095	1.50444		0.637355		1.0709
PRPS2	10789787	33446	146.958	90.6801	683.427	1445.89	591.738	161.648	64.1322	440.498	1330.94	499.306
TLR7	10846377	23637	43.7777		183.725	150.135	125.879	56.6327		101.814	97.1311	85.1925
TLR8	10886076	18917	4.02211		215.606	306.3	175.309		23.5758	119.977	183.013	108.855
TMSB4X	10946183	3447	9357.55	11611.3	12564.5	26581.3	15028.6	12359.2	14053.5	9411.02	23052.9	14719.1
EGFL6	11588674	45580	1.11286				1.11286	1.99593				1.99593
TCEANC	11655348	15222	21.3267	58.7932	52.0464	51.3681	45.8836	22.6254	46.0406	38.5605	46.6845	38.4778
RAB9A	11670577	47863	59.4535	95.5684	119.546	131.951	101.63	74.5358	117.583	140.622	143.904	119.161
TRAPPC2	11720742	13748	329.109	238.688	153.671	186.669	227.034	524.185	383.099	219.167	245.195	342.912
OFD1	11734862	36514	335.346	430.283	333.494	651.217	437.585	312.683	322.799	265.776	478.563	344.956
GPM6B	11773069	163748	1022.27	162.14	3.22549	8.32595	298.991	1205.52	79.2436	2.15075	4.89618	322.953
LOC103790180	11776647	3383	457.312	176.362	372.963	568.945	393.895	326.542	125.553	283.392	473.981	302.367
GEMIN8	12011098	20636	168.376	151.789	150.723	213.746	171.158	197.125	189.361	196.263	195.14	194.472
GLRA2	12569295	225375	5.96424				5.96424	6.63154				6.63154
FANCB	12926110	35759	11.348			8.97089	10.1594	7.99576	8.31461		5.0956	7.13532
MOSPD2	12962104	44686	124.523	103.476	173.353	217.157	154.627	131.168	128.794	106.397	213.668	145.007
ASB9	13360150	41116		101.577	9.99116	82.4094	64.6591		168.902	7.13796	104.588	93.5428
ASB11	13405217	35037		1132.41			1132.41		1511.71			1511.71
PIGA	13445824	16371	327.812	91.1113	146.973	279.229	211.281	271.502	128.428	95.6111	257.109	188.162
VEGFD	13472512	39317	75.2147	18.9687		104.028	66.0705	79.8287	44.8329	10.948	105.202	60.203
PIR	13511918	126658	22.3869	50.6388	27.1052	87.0624	46.7983	22.7794	74.7827	37.5377	108.328	60.8571
BMX	13645905	60243	2.69438	9.90378	30.1984	9.65144	13.112	6.25625	22.2092	189.671	4.53696	55.6682
ACE2	13709121	45514			33.5241	29.0737	31.2989		4.6661	65.7718	53.246	41.228
TMEM27	13778374	40291			895.04	1717.27	1306.15			536.111	2399.6	1467.86
LOC108589818	13797584	1546	397		417.553	752.176	522.243				624.664	624.664
CA5B	13829357	124456	20.0115	25.1681	9.19491	64.1162	29.6227	16.9691	8.87333	5.50232	42.1655	18.3776
LOC103790183	13854771	1182	6651.64	9758.81	7894.21	6988.44	7823.28	6685.11	5677.65	5065.21	5904.21	5833.04
ZRSR2	13963091	35172	173.494	286.963	186.874	288.439	233.942	116.765	161.822	97.3497	208.78	146.179
AP1S2	14001427	46454	213.471	433.469	118.118	315.065	270.031	334.464	564.145	71.601	306.735	319.236
GRPR	14300148	38272	62.5569	119.518		17.8114	66.6288	96.2707	170.356		11.9025	92.8429
CTPS2	14632886	235696	49.8211	35.0173	25.3967	56.3127	41.6369	41.5207	40.3669	41.423	53.0337	44.0861
S100G	14807018	4973				44.3481	44.3481				146.562	146.562
SYAP1	14875866	31662	77.3791	226.126	138.085	221.631	165.805	55.4138	110.674	96.4006	184.159	111.662
TXLNG	14930893	57406	220.194	204.4	164.077	173.58	190.563	243.826	147.24	190.864	159.976	185.476
RBBP7	14988458	25082	805.899	2047.69	1093.83	1731.4	1419.7	1357.83	2897.46	1872.94	2197.57	2081.45
REPS2	15162516	196402	153.436	4.80988	89.6405	33.9937	70.4701	143.759	4.64966	52.5995	31.9149	58.2309
NHS	15606897	374832	15.3188	3.84669	1.64392	19.47	10.0698	15.3599	3.96607	1.09617	14.8267	8.81221
RAI2	16067981	64414	25.5928	97.256	6.37744	48.8675	44.5234	21.286	28.0245	7.89745	38.7544	23.9906
SCML2	16500966	116664	12.1306	5.96647		4.81196	7.63634	13.368	4.00484	4.69586	4.52941	6.64953
CDKL5	16699448	193377	27.8045	11.57	4.4004	8.81282	13.1469	6.18309	2.08664	1.21414	3.39217	3.21901
PPEF1	16937227	169869	8.71934		6.04579	2.4786	5.74791	10.2521	1.37524	4.37686	3.75435	4.93964
PHKA2	17172824	100109	173.541	282.596	280.21	166.429	225.694	142.869	198.989	224.564	139.97	176.598
ADGRG2	17278647	131068	6.81131	5.69011		13.1554	8.55226	3.52009	7.4535		11.2608	7.41146
LOC100408883	17507066	535	10087.9	36522.9	50019.6	36463.6	33273.5	8356.55	23182.4	32841	22104	21621
PDHA1	17635675	16521	1107.14	10322.5	2394.16	2286.36	4027.54	1201.62	13200.5	2998.62	2806.93	5051.92
SH3KBP1	17837951	332983	19.5138	101.385	9.51701	45.279	43.9237	16.7439	58.4215	7.28607	28.0174	27.6172
LOC108589832	17850247	966	73.5132	977.919			525.716		1055.27			1055.27
CXHXorf23	18258756	47608	38.3563	65.7941	19.1065	42.9557	41.5532	47.2268	48.1773	16.028	34.8291	36.5653
MAP7D2	18360165	114465	317.422	16.5058	12.0482	35.3818	95.3394	310.362	7.97801	6.49538	28.6537	88.3723
EIF1AX	18485253	15829	1056.85	1906.61	1484.83	1499.68	1486.99	1602.28	2818.85	2234.8	1971.9	2156.96
RPS6KA3	18508852	173999	146.401	208.594	64.2506	242.668	165.478	136.649	132.307	156.526	179.596	151.27
CNKSR2	19728840	309355	215.568	6.91095	2.75068	1.81469	56.7611	174.998	5.42337	2.52986	0.824615	45.9439
KLHL34	20038106	3842	31.6861				31.6861	33.8271				33.8271
SMPX	20104027	56936	11.8489	2434.62			1223.24	12.3262	2637.5	3.78007		884.536
MBTPS2	20255647	110110	62.098	50.1213	26.9149	35.1424	43.5692	60.5498	48.0255	33.7614	40.8743	45.8028
YY2	20273495	2566	67.2105			109.389	88.2995	37.9863	82.7642			60.3752
SMS	20366116	73857	145.393	386.408	167.656	180.522	219.995	148.604	347.931	131.396	201.563	207.374
LOC108589861	20440037	1495	95.0017		196.272	160.931	150.735	43.4662			170.635	107.05
PHEX	20476293	239982	0.739783	12.0164			6.37811	1.16435	2.83185			1.9981
PTCHD1	21869880	58210	138.291				138.291	92.0977				92.0977
PRDX4	22238612	20066	77.6055	448.481	1748.92	997.173	818.044	126.946	686.883	4461.89	1217.72	1623.36
ACOT9	22277780	46483	76.0595	406.458	142.664	293.734	229.729	74.5119	387.894	170.473	310.856	235.934
LOC103790201	22305073	1184	415.561			237.07	326.316	345.765	269.053	264.4	261.624	285.211
LOC108589872	22335510	14417	16.5363	34.4867	126.187	187.741	91.2379	30.6497	76.5998	143.855	226.234	119.335
SAT1	22362008	3142	3443.49	24274.2	52166.7	64519.2	36100.9	5917.03	27766.6	78592.5	68408.3	45171.1
APOO	22416965	71357	48.6222	144.231	36.1864	95.8117	81.2129	72.4885	192.858	35.0968	121.038	105.37
KLHL15	22573661	51833	63.4137	57.5534	70.7624	49.8981	60.4069	87.5067	80.3061	102.673	63.9802	83.6165
EIF2S3	22652934	21124	711.012	4086.01	1951.64	2095.67	2211.08	595.247	2614.95	1630.16	1459.5	1574.96
ZFX	22746005	67401	250.381	357.768	329.555	367.368	326.268	186.555	208.274	195.653	270.613	215.274
PDK3	23074218	85756	27.6819	49.2811		183.763	86.9088	24.5512	67.1126	7.5291	252	87.7982
PCYT1B	23183205	112322	33.689	5.75446			19.7218	32.5135	5.48318			18.9983
POLA1	23312335	326218	13.0457	42.0656	14.9313	15.9796	21.5056	10.3384	40.1676	11.8155	12.9028	18.8061
ARX	23645364	19296	180.331				180.331	136.052				136.052
IL1RAPL1	27525395	1157026	1.9202	0.558633			1.23941	2.2072	0.220261			1.21373
CXHXorf21	29233578	19086	6.37839		72.2573	299.385	126.007	10.2141		44.0806	149.887	68.0607
GK	29317251	79458	50.3041	103.872	344.173	615.677	278.506	51.6041	67.6211	239.836	606.782	241.461
TAB3	29486374	60561	248.005	200.319	187.991	167.186	200.875	229.085	96.4359	125.029	131.784	145.584
DMD	29805904	2272744	6.7491	38.6775	13.0398	2.48771	15.2385	6.43316	20.679	10.6405	1.77183	9.88112
LOC108589960	33587267	6405	38.0134			53.2146	45.614	104.499	59.6832	116.08	73.9664	88.5571
TMEM47	33647320	29623	678.936	1111.11	735.967	1475.46	1000.37	936.461	1185.07	793.906	1723.53	1159.74
LOC103790211	35854831	32560	1.71365				1.71365	7.98303				7.98303
PRRG1	36029856	99783	28.9248	296.972	25.8777	45.0083	99.1958	28.3286	143.663	20.5886	32.6871	56.3169
LANCL3	36278327	89491	2.15387		4.91825		3.53606	2.251	5.45818			3.85459
XK	36378495	45901	56.801	61.7418	12.7852	8.29912	34.9068	44.1697	18.507	4.68883	7.14547	18.6278
CYBB	36491956	40476	32.0817	76.1588	774.234	841.582	431.014	38.3701	53.5182	379.46	480.788	238.034
DYNLT3	36558495	8378	1298.68	1020.74	497.332	997.922	953.668	1648.98	904.955	319.944	1006.98	970.215
SYTL5	36747652	118390	6.51243			23.201	14.8567	10.2092			14.0058	12.1075
SRPX	36890802	76473	5.37269	43.5605	4.60439	6.29222	14.9575	5.09842	34.7137		5.0037	14.9386
RPGR	37021689	74253	22.8847	59.594	19.3634	71.2838	43.2815	30.63	51.1962	34.7819	60.1219	44.1825
OTC	37123293	72630			2241.8		2241.8	1.43152	4.38606	2588.55		864.788
TSPAN7	37337995	123870	1525.53	108.775	155.869	167.038	489.303	1776.34	57.6066	108.514	203.734	536.549
MID1IP1	37589287	2014	5314.2	10022.9	15749.4	2448.93	8383.86	5039.81	7349.75	16758	2705.15	7963.19
LOC100896282	38296495	6400			252.163	811.373	531.768			192.599	1366.6	779.6
BCOR	38890616	48060	221.008	293.806	220.405	343.751	269.743	162.658	217.852	118.061	247.198	186.442
ATP6AP2	39442611	24176	1498.9	584.064	1335.08	2265.67	1420.93	2107.02	739.651	1457.55	2965.04	1817.31
CXHXorf38	39484664	19065	623.376	1400.44	1511.38	1387.1	1230.57	742.699	1296.63	1068.34	1128.74	1059.1
MED14	39505621	87790	102.038	91.1816	172.466	119.214	121.225	74.1677	40.6409	74.2152	81.3619	67.5964
USP9X	39980502	156830	238.177	452.715	548.198	404.235	410.831	197.353	252.957	318.879	312.19	270.345
LOC103790217	40159684	8285	22.0407				22.0407	24.3143	30.7601		37.3884	30.8209
DDX3X	40214144	16470	4860.22	9388.43	7227.87	8198.7	7418.8	5309.02	7496.88	6185.68	7689.03	6670.15
LOC100400868	40372200	1716	159.621				159.621	71.9497				71.9497
CASK	40396749	458081	39.4205	13.7844	22.4835	59.2183	33.7267	36.3295	11.3122	15.9316	41.7664	26.3349
GPR34	40551309	9620	283.676	87.8618	140.308	241.76	188.401	476.894	52.9828	89.4893	236.764	214.033
GPR82	40595915	5114	113.073		80.3278		96.7004	132.149				132.149
LOC103790218	40856855	3876	183.214	205.24	105.985	87.9358	145.594	249.801	82.1876		89.3203	140.436
MAOA	42627710	69945	102.471	860.112	2575.79	1011.86	1137.56	115.573	1377.26	1830.26	1018.33	1085.36
MAOB	42713013	114279	179.764	125.735	592.609	105.792	250.975	150.799	91.2461	361.936	130.267	183.562
NDP	42897044	26932	321.311				321.311	350.582				350.582
EFHC2	43108242	163215	3.72937			8.35314	6.04126	3.86193	1.82166	1.19876	10.4942	4.34413
FUNDC1	43482106	20108	221.483	548.922	118.199	169.504	264.527	288.263	512.238	124.547	217.482	285.632
KDM6A	43792060	205698	84.4589	74.6887	76.7452	88.3078	81.0501	61.7918	34.7936	31.9597	57.3132	46.4646
CXHXorf36	44026276	60036	8.44895	245.136		23.7109	92.4318	12.0144	92.3268		13.0508	39.1307
LOC100406456	44306376	2222	11715.4	23047.3	24350.9	23766.9	20720.1	8147.59	10513.5	11570.3	17975.3	12051.7
LOC108589890	44698157	108720	1.63295	5.4878		5.53239	4.21771	1.37471			3.01678	2.19574
KRBOX4	45383975	26146	67.5132	38.0322	92.0253	88.9515	71.6306	86.2416	34.9271	62.1107	91.2949	68.6435
ZNF674	45427884	38539	26.5868	32.2527	22.8412	29.6534	27.8335	25.292	15.4297	14.2151	14.6569	17.3984
CHST7	45516632	30482	24.7946	22.8355	33.6917	48.0154	32.3343	36.2408	27.1719	19.2562	45.4308	32.0249
SLC9A7	45554587	152747	35.1008		3.26569	6.82545	15.064	23.3557		2.30565	2.74369	9.46833
RP2	45791127	44607	13.3045	16.7192	20.3919	35.5079	21.4809	13.5479	14.2829	20.6152	22.0582	17.6261
JADE3	45867284	162183	8.63214	13.1822	8.86522	23.7354	13.6038	9.65615	9.16625	12.7877	15.7291	11.8348
RGN	46047192	15549	378.743	639.519	2855.19	5397.56	2317.75	409.559	699.305	4239.28	7135.49	3120.91
NDUFB11	46103393	4294	3110.31	17588.2	15382	7036.42	10779.2	3756.06	19456.8	15756.4	10400.7	12342.5
RBM10	46107787	42158	666.327	540.147	584.653	621.103	603.058	530.855	357.162	448.323	488.836	456.294
UBA1	46154704	24842	3540.4	4413.15	3669.89	2996.67	3655.03	2920.29	2904.93	2280.11	2518.8	2656.03
CDK16	46187977	6334	11353.3	10534.2	2580.33	4266.9	7183.67	11316.9	6330.28	1692.76	3526.9	5716.72
USP11	46197126	14851	7807.58	2567.83	1908.62	2438.16	3680.55	7736.92	2970.16	1637.6	2029.36	3593.51
LOC108589745	46252886	8720				32.1894	32.1894	11.1781				11.1781
LOC103790228	46271398	12210	7.47776				7.47776	11.7084				11.7084
ZNF157	46340308	46746	9.11485				9.11485	6.39449				6.39449
ZNF41	46413583	47741	170.954	302.018	94.037	131.868	174.719	165.922	224.201	60.2448	96.181	136.637
ARAF	46559429	10756	1224.72	5385.19	5723.39	4619.04	4238.08	1227.62	4310.25	4460.29	3532.12	3382.57
SYN1	46570969	46982	2165.13	85.7195	12.491	4.26746	566.902	1166.53	44.751	8.32898		406.535
TIMP1	46583342	4268	1106.47	6337.25	7651.9	15445.7	7635.34	1192.15	5831.8	7426.5	8726.43	5794.22
CFP	46622529	5702	59.6022	191.832	15695.4	1399.45	4336.56	127.639	409.699	9576.93	850.031	2741.07
ELK1	46634259	9599	2238.44	1061.83	1143.26	731.043	1293.64	1984.19	692.496	664.485	522.02	965.797
UXT	46647104	6529	494.889	1690.57	1662.85	1661.31	1377.41	618.069	2677.02	3047.67	2098.71	2110.37
ZNF81	46777584	88239	36.3305	24.7924	18.622	50.8965	32.6604	25.6278	13.2374	12.4171	30.3555	20.4094
ZNF182	46912734	31127	134.278	44.7247	71.6432	104.991	88.9091	119.204	60.0405	47.143	78.4418	76.2074
ZNF630	46986087	9295	611.746		41.0386	138.048	263.611	635.487	38.8417	21.0496	115.66	202.76
SLC38A5	47066940	12473	270.03		94.0996	387.389	250.506	336.553		80.0005	210.364	208.973
FTSJ1	47087253	2855	1199.26	731.424	1161.37	435.398	881.863	871.736	282.668	746.989	312.731	553.531
PORCN	47116582	12670	764.265	82.4079	88.0047	107.605	260.571	632.894	55.3142	64.8584	76.2219	207.322
EBP	47128817	10107	626.837	1136.36	12951.2	1269.58	3995.98	690.517	1332.19	21069.8	1600.92	6173.35
TBC1D25	47152030	18177	342.124	549.794	368.054	274.649	383.655	258.112	253.534	201.286	201.49	228.605
RBM3	47182790	3516	4734.83	8470.41	3888.98	6956.84	6012.76	6841.95	10890.5	11335.4	5902.76	8742.63
WDR13	47210678	12973	553.653	674.526	662.714	856.19	686.771	617.611	921.652	1052.71	1002.85	898.707
LOC100400996	47266940	1121	4357.48	3149.05	3193.4	1699.1	3099.76	2278.13	1212.48	1047.22	1040.29	1394.53
WAS	47304109	9368	44.9413	74.3032	216.123	466.563	200.483	24.278	34.0051	98.1623	258.693	103.785
SUV39H1	47321491	12910	417.659	238.777	725.042	152.195	383.418	453.011	264.849	644.104	169.37	382.834
GLOD5	47395939	16275	5.29837	308.551	1137.65	293.195	436.173	4.79129	335.36	1036.29	373.943	437.595
HDAC6	47447043	25539	1250.48	944.2	2126.68	1769.5	1522.71	1075.27	864.826	1545.24	1249.29	1183.66
ERAS	47474595	4908	39.273				39.273	35.748				35.748
TIMM17B	47524520	5572	549.845	1704.31	1653.55	834.791	1185.62	506.14	1738.01	1218.46	824.081	1071.67
PQBP1	47530139	5702	2231.08	1508.5	4507.91	1986.65	2558.54	2378.41	2134.16	6275.96	1642.54	3107.77
SLC35A2	47535697	12030	332.68	371.966	739.053	701.645	536.336	323.559	317.765	679.836	572.541	473.425
PIM2	47548620	7777	566.138	1029.3	565.95	3598.94	1440.08	538.104	557.079	550.967	1975.13	905.32
OTUD5	47557905	34429	1126.48	750.94	686.073	726.76	822.564	1001.09	581.066	591.02	584.815	689.497
KCND1	47596446	7854	173.731				173.731	175.403		32.3852		103.894
GRIPAP1	47608559	30081	1374.8	315.695	381.402	423.236	623.783	1082.49	201.211	259.522	290.151	458.344
LOC100404638	47648729	938	54.0769				54.0769	83.1325				83.1325
TFE3	47657276	16460	829.891	685.681	807.546	1074.33	849.363	801.022	361.266	568.187	677.488	601.991
CCDC120	47691811	11635	394.545	76.9188	85.7455	358.425	228.909	420.553	60.2347	52.1301	247.441	195.09
PRAF2	47706609	1446	15385.6	15507.2	8319.83	6724.72	11484.4	11985.2	9663.99	2990.32	4234	7218.39
WDR45	47710593	5456	1325.74	2487.79	3329.01	2939.79	2520.58	1566.19	3444.83	4227.98	3192.74	3107.94
GPKOW	47756191	10152	679.52	852.165	500.027	653.698	671.352	713.7	646.407	366.181	568.968	573.814
MAGIX	47794735	4125	239.787	554.447	604.636	558.952	489.455	244.174	447.914	350.995	790.696	458.445
PLP2	47804301	3132	425.94	8191.33	3625.67	9493.36	5434.07	506.245	7153.68	1680.44	6015.6	3838.99
PRICKLE3	47807186	10118	108.286	245.698	275.504	309.123	234.653	101.474	226.688	187.573	252.124	191.965
SYP	47830264	7288	10476.8				10476.8	9017.04				9017.04
CACNA1F	47846684	28139	66.3367			8.55014	37.4434	78.0549				78.0549
CCDC22	47879139	17644	537.887	329.697	503.9	918.153	572.409	685.764	678.861	383.683	1019.3	691.901
FOXP3	47896805	16555	5.51516		27953	49.6541	9336.07	7.85043		8885.19	24.2144	2972.42
PPP1R3F	47917145	18916	873.38	651.851	1486.06	559.636	892.731	921.001	620.862	1809.06	668.514	1004.86
LOC100409006	47949264	18800	3673.99	4014.58	5092.82	8846.25	5406.91	3331.7	2623.03	5027.74	7194.52	4544.25
LOC103790234	47955506	4446	57.0447	234.842		49.6048	113.831	27.77	57.3206			42.5453
PAGE4	48215305	87412				2.7524	2.7524				3.54371	3.54371
USP27X	48345558	10136	714.121	63.768	89.7416	102.858	242.622	557.116	54.4761	179.519	86.2889	219.35
CLCN5	48398908	167206	38.2541	29.1407	458.374	466.563	248.083	35.832	22.4813	278.613	476.658	203.396
AKAP4	48651430	9540			378.317	25.2193	201.768		44.5226		53.4798	49.0012
SHROOM4	48939858	225899	14.1013	145.263	7.79356	176.176	85.8336	13.7789	42.3996	3.37788	115.265	43.7054
LOC108589969	49402081	5193	66.421				66.421	128.888				128.888
LOC100393645	49794486	6434	409.167			93.4848	251.326	597.906			53.8087	325.857
GSPT2	50000781	2830	1519.93	281.099		595.105	798.712	1561.4	322.687		534.407	806.165
MAGED1	50185390	8344	5636.56	1567.14	267.263	1268.7	2184.92	5696.04	2109.98	841.809	1203.25	2462.77
LOC100398578	50331935	7543	2549.32	474.586	58.3507	345.541	856.949	2196.79	247.764	36.3143	256.06	684.232
FAM156A	50675993	82788	261.439	119.512	204.507	309.745	223.801	251.488	120.567	222.154	237.264	207.868
LOC108589880	50690257	4301	66.044			74.585	70.3145	71.0102	88.8796		67.7846	75.8915
GPR173	50822178	35828	236.433			5.59601	121.015	237.778				237.778
TSPYL2	50860821	6535	31257.2	3165	772.292	4592.79	9946.83	25019.3	3295.27	562.867	3566.2	8110.9
LOC108589954	50976684	997	3724.18	3440.96	1206.67	1689.21	2515.26	1948.81	1427.18	255.118	1041.74	1168.21
LOC103790243	50994422	483	10848.5	10293.9	13972.7	10875.6	11497.7	6565.46	3033.9	5630.69	7431.89	5665.48
KDM5C	50995449	32814	1285.65	807.596	1033.71	1211.61	1084.64	895.1	420.681	457.33	822.942	649.013
IQSEC2	51035508	54536	1070.64	10.0285	11.8369	98.5263	297.759	804.529	4.2836	7.53407	70.8325	221.795
LOC108589870	51183494	6168	166.12	112.852	123.688	65.0109	116.918	225.456	206.588	95.1635	64.9918	148.05
SMC1A	51202194	43250	350.905	541.453	554.966	481.185	482.127	253.918	414.434	365.979	361.056	348.847
RIBC1	51245544	12563	81.1554	170.177	107.439	217.043	143.954	81.7252	150.451	147.953	184.2	141.082
HSD17B10	51258255	3104	977.224	2995.34	5662.44	3901.36	3384.09	1166.07	4125.67	6107.95	5341.95	4185.41
HUWE1	51334882	165020	559.681	617.953	349.579	492.79	505.001	320.972	268.716	190.178	254.737	258.651
PHF8	51762133	112003	121.554	132.73	127.585	142.669	131.134	87.9553	71.6739	79.3085	89.9654	82.2258
FAM120C	51905535	103109	29.3692	15.4305	13.0906	14.7781	18.1671	18.9698	3.29551	3.22586	6.00845	7.8749
WNK3	52025014	181963	12.7951			3.30551	8.05032	10.4635		2.25803	1.20165	4.64106
TSR2	52299380	4944	4159.3	2856.05	3489.78	4432.44	3734.39	4807.92	4175.29	3482.55	4581.13	4261.73
FGD1	52305269	51239	125.031	135.848	38.3683	37.1727	84.105	92.7063	71.2897	37.0395	19.9144	55.2375
GNL3L	52392274	36038	302.898	589.106	386.751	736.594	503.837	332.681	727.199	642.27	699.771	600.48
LOC108589936	52458338	24092	28.2128		13.3973	24.966	22.1921	31.8274	16.7487	16.2424	13.6138	19.6081
MAGED2	52636197	8329	3120.55	4453.2	2899.38	4999.71	3868.21	3525.67	5395.38	2041.36	4791.06	3938.37
LOC103790248	52666536	5345			71.3665		71.3665			186.688		186.688
LOC100409482	52763121	10794	900.384	50.6683	434.947	440.217	456.554	751.319	41.3177	130.51	212.7	283.962
PFKFB1	52776032	61197	0.828866		898.542	75.025	324.799	1.3804		537.441	67.2912	202.038
APEX2	52838124	10830	134.89	247.909	338.673	255.477	244.237	135.604	160.799	233.053	211.993	185.362
ALAS2	52850231	22828	59.3278	4207.9	724.953	305.641	1324.46	72.0187	1555.49	409.688	423.047	615.061
FAM104B	53004167	16157	67.8122	83.0863	435.862	302.782	222.386	71.1877	109.098	306.375	253.748	185.102
MAGEH1	53351350	1466	11909.4	3188.01	20916.1	5347.41	10340.2	10939.7	5620.78	10623.6	6836.11	8505.04
USP51	53382437	2558	803.099	213.805	493.25	493.788	500.986	482.665	132.837	76.488	398.903	272.723
RRAGB	53589984	48694	98.7524	108.232	60.8618	74.9371	85.6959	119.437	94.2057	55.8513	74.8402	86.0836
KLF8	53990443	63255	28.708			25.6738	27.1909	28.148	4.70037		21.6046	18.151
UBQLN2	54229445	4432	8567.71	5171.63	5111.12	3094.26	5486.18	8127.14	4552.22	8767.45	2968.37	6103.79
LOC100896325	54296601	198269	5.32137		3.25587	8.59538	5.7242	7.86591	4.17743	5.5262	11.7635	7.33325
LOC103790253	54558194	20206	44.6842		17.4261	23.814	28.6414	35.6973		9.68307	14.4285	19.9363
SPIN3	54583073	4458	1521.27	479.573	566.053	867.997	858.723	1476.6	552.608	579.332	743.895	838.108
LOC100392421	54635347	1501	1470.02	1059.97	547.364	1389.16	1116.63	1259.81	1400.73	612.648	1565.99	1209.79
FAAH2	54666120	36450			50.7156	44.0041	47.3599			117.555	28.9942	73.2745
LOC108589939	54737749	5678	287.657	385.286	175.704	413.134	315.445	342.191	265.56	182.631	391.512	295.473
SPIN4	55756414	7910	365.522		85.3199	70.9712	173.938	323.677		56.8912	89.8397	156.803
ARHGEF9	55954757	139051	575.161	133.371	48.5347	35.1817	198.062	415.685	72.2414	33.0664	24.6356	136.407
AMER1	56563050	17257	209.869	77.7902	200.639	156.844	161.286	135.936	61.5324	29.4782	67.5764	73.6307
ASB12	56607847	6379		841.778			841.778		1308.4			1308.4
MTMR8	56659335	128753	13.3554	14.288	7.74855	10.7447	11.5341	15.4944	23.4223	6.99027	9.19891	13.7765
ZC4H2	56904965	118739	53.057	80.8147	19.5224	64.1639	54.3895	43.5624	42.9257	5.10813	43.4283	33.7561
ZC3H12B	57023756	411805	5.93704			1.26585	3.60145	2.77724			0.53097	1.6541
LAS1L	57445629	27092	864.625	275.281	523.124	503.232	541.566	935.68	288.473	590.753	423.048	559.489
MSN	57662280	24528	499.631	4007.47	1098.19	2874	2119.83	503.101	2076.28	551.2	1672.96	1200.89
LOC100894332	57774540	8115	30.6283	61.2686	318.195	370.598	195.172	48.0458	49.7238	214.583	280.674	148.257
VSIG4	57783891	23232	8.07848	89.8854	988.949	308.956	348.967	13.1463	38.3939	427.829	213.335	173.176
HEPH	57920120	136185	21.7892			12.6611	17.2251	22.9036	16.3742		7.76031	15.6794
EDA2R	58249936	50023	1.72383	9.93932		13.2265	8.29655		5.94371			5.94371
AR	59174888	167906	3.6856	243.11	551.356	121.319	229.868	1.50935	75.7634	418.449	96.0411	147.941
OPHN1	59754963	451867	33.957	19.4755	25.9746	14.1541	23.3903	29.6675	12.3607	10.7816	9.47627	15.5715
YIPF6	60256653	51886	77.7198	125.53	175.877	133.312	128.11	73.2653	92.094	184.019	114.485	115.966
STARD8	60443894	33149	20.1985	223.482	813.474	899.376	489.133	18.6228	105.709	350.598	793.188	317.03
EFNB1	60583661	13687	188.265	741.051	310.855	949.221	547.348	143.381	437.562	195.842	798.773	393.889
PJA1	60928890	3391	5711.14	2301.96	640.328	1661.42	2578.71	4852.08	1540.66	911.639	1547.55	2212.98
FAM155B	61365082	27883	35.1101			22.2907	28.7004	24.4705			18.2978	21.3841
EDA	61495157	462581	3.3006	4.29931		4.33424	3.97805	2.82358	4.31558		4.21479	3.78465
IGBP1	62075810	32730	189.073	360.022	299.433	346.101	298.657	211.444	426.952	267.809	267.224	293.357
PDZD11	62227942	3745	2049.28	3239.4	3925.41	3506.63	3180.18	2306.03	3249.39	3260.07	3945.93	3190.35
KIF4A	62232164	130149	4.83276		4.28363	4.62148	4.57929	3.39516			2.94008	3.16762
GDPD2	62365765	12549	462.01			714.166	588.088	439.116			834.909	637.012
DLG3	62389312	60962	494.577	48.1193	58.7218	146.024	186.861	426.803	65.1451	59.0544	131.515	170.629
LOC100413674	62467721	1176	150.965	2578.98	1497.07	460.317	1171.83	176.821	2329.6	781.959	588.785	969.291
SLC7A3	62821833	5574	33.6705				33.6705	29.1451				29.1451
SNX12	62941339	10150	1217.38	2116.14	3203.11	2232.1	2192.18	1202.33	2037.94	1474.65	2172.2	1721.78
FOXO4	62979167	7748	2483.83	3266.29	2154.87	2564.39	2617.35	2186.47	4319.82	1936.86	2283.55	2681.68
IL2RG	62991169	4559	48.9551	676.158	2458.63	5409.24	2148.25	82.6705	204.966	1227.41	3045.55	1140.15
MED12	63000736	25785	857.697	956.403	871.687	1483.58	1042.34	692.031	490.06	422.651	741.997	586.685
NLGN3	63031720	25207	1172.57	25.6418		17.4986	405.237	958.99	20.2204		7.22868	328.813
GJB1	63103311	8329	285.624		21578	1947.41	7937.02	305.054		20204.6	2478.66	7662.76
ZMYM3	63131749	16717	1895.82	853.591	958.37	1767.83	1368.9	1621.73	901.984	628.506	1052.93	1051.29
NONO	63169618	22300	1099.55	1460.37	1809.24	1817.03	1546.55	1130.63	1173.29	1712.65	1501.01	1379.39
ITGB1BP2	63203762	6256	112.702	6334.14	192.303	176.265	1703.85	92.4455	5526.58	109.462	139.806	1467.07
TAF1	63293029	94457	252.34	224.76	182.659	218.839	219.65	217.599	165.254	110.612	126.932	155.099
OGT	63468405	44406	1893.56	1743.3	755.933	2108.06	1625.21	1709.64	1242.98	1200.66	1444.79	1399.52
ACRC	63517398	36462	24.9016	66.8162	45.0657	43.9896	45.1933	27.4456	255.113	47.2211	38.9793	92.1898
CXCR3	63556220	2596				362.989	362.989				217.589	217.589
NHSL2	63890297	74055	43.2205	26.184	4.75473	17.8686	23.007	27.9917	5.16199		4.42893	12.5275
RGAG4	63938328	4071	6281.02	2454.83	1830.76	3255.38	3455.5	5692.1	1591.1	841.067	2327.46	2612.93
PIN4	63997724	8686	85.2605	194.619	347.949	207.742	208.893	113.715	229.83	432.489	251.734	256.942
ERCC6L	64014619	27419	41.0692	32.6398	22.4733	43.1421	34.8311	35.5494	45.6982	9.27653	30.5694	30.2734
RPS4X	64076136	4677	6893.36	25290.3	24066.3	39151.4	23850.3	7534.68	34596.3	33266.2	40436	28958.3
CITED1	64110847	5570	459.887	151.747	205.451	194.375	252.865	690.651	346.965	70.2536	104.683	303.138
LOC108589857	64116513	4718	27.9531				27.9531	30.301				30.301
HDAC8	64141502	284097	27.5674	25.2013	42.6562	26.6057	30.5076	27.6079	20.034	35.5367	25.7834	27.2405
PHKA1	64431440	201642	28.3503	47.342	20.2271	70.0985	41.5045	31.6785	46.6575	21.3469	73.0148	43.1744
DMRTC1B	64645251	82381	42.793				42.793	43.7782				43.7782
LOC108589914	64725565	1927	1184.53			384.965	784.747	1402.83			226.939	814.883
LOC108589964	64822261	1120	2866.82	488.316			1677.57	1781.2	530.932			1156.07
PABPC1L2B	64825129	781	2273.17				2273.17	948.519				948.519
NAP1L2	64928871	2565	17327.3	8548.26		164.147	8679.9	15702.1	6135.22		177.596	7338.29
CHIC1	65181718	25535	23.0429		12.6402	10.2072	15.2968	15.0144				15.0144
LOC100894676	65380017	31734	9362.56	6039.85	6006.48	8625.26	7508.54	56.7214	6.69228	25.2786	5448.49	1384.29
LOC100403415	65659598	8136	54.2404				54.2404	31.1491				31.1491
LOC100411275	65890429	5428	67.2833		64.8694	48.018	60.0569	59.858		36.0457		47.9519
LOC100404148	65899309	1828	1906.32	1903.92	2793.01	4968.47	2892.93	2260.86	1568.4	1830.26	4336.04	2498.89
LOC103790280	65972314	50579	11.3324		11.0226	12.2883	11.5478	8.09399	5.0386	8.12349	9.00638	7.56561
LOC100405375	66014749	476	404.941		1294.53	3580.24	1759.9	682.583	1963.11	1027.61	7311.5	2746.2
SLC16A2	66161985	125163	18.5611	19.0674	588.901	165.472	198.001	11.993	6.27805	81.5996	63.0365	40.7268
RLIM	66371160	26813	447.783	302.251	158.68	258.721	291.859	282.825	85.5416	51.0795	96.4991	128.986
KIAA2022	66456513	6706	325.252				325.252	133.724				133.724
LOC103790283	66515732	149516			8.04628		8.04628			5.62697		5.62697
ABCB7	66825154	141148	25.7308	81.7221	80.8674	72.3009	65.1553	24.17	84.2582	97.8641	63.5142	67.4516
UPRT	67119735	55043	71.4191	136.396	106.084	107.818	105.429	81.341	94.9144	141.473	122.153	109.97
ZDHHC15	67247232	159068	5.48479			3.78128	4.63304	5.22901	1.73564		3.78017	3.58161
MAGEE2	67480312	4164	433.665				433.665	446.321				446.321
PBDC1	67696301	5474	565.249	1099.02	407.387	860.724	733.096	700.389	1148.38	453.934	875.45	794.538
FGF16	68511358	75670		7.22762			7.22762		7.57773			7.57773
ATRX	68629006	226168	99.3993	57.5965	20.1094	43.3489	55.1135	52.5503	17.7472	5.88263	18.3689	23.6373
MAGT1	68970678	70181	53.5566	260.708	480.814	359.672	288.688	86.3882	270.531	560.085	404.249	330.313
LOC103790284	69004826	1082	93.76				93.76	60.0572				60.0572
LOC100390732	69047007	6249	2149.42	20988.9	7390.83	5941.98	9117.79	2954.29	29115	9095.55	8100.32	12316.3
ATP7A	69060223	177907	6.52916	16.2092	8.74141	25.4692	14.2373	7.2321	14.086	8.35823	22.5325	13.0522
PGK1	69309255	20599	2616.11	3956.03	3632.39	2552.04	3189.14	3242.63	4981.73	4129.88	3092.47	3861.68
TAF9B	69333460	11566	377.164	614.722	230.864	644.853	466.901	457.896	780.378	351.863	556.124	536.565
LOC100393290	69380458	3049	512.399	195.682	327.205	263.029	324.579	532.813	139.307	243.848	221.118	284.272
LOC100394373	69395831	3436	217.01	390.694	136.636	198.393	235.683	147.514	129.797		58.3337	111.882
CYSLTR1	69401065	66956	0.909089	11.8811	4.38237	8.08491	6.31437	2.62039	5.39211	3.50659	6.80347	4.58064
LOC108589973	69625670	4913	20.6489				20.6489	21.1624				21.1624
LPAR4	69797583	4013	50.5598			54.9572	52.7585	16.1928			54.4869	35.3399
LOC100396399	70118930	67219				24.1598	24.1598				9.21652	9.21652
ITM2A	70567025	7200	276.869	794.13	77.4319	506.804	413.809	425.992	474.889	111.415	536.517	387.204
BRWD3	71478580	85769	14.4303	12.7532	9.92125	15.4282	13.1332	7.72791	2.72371	5.703	5.94851	5.52578
HMGN5	71868745	7998	58.9816	99.4638	491.612	323.377	243.358	71.498	116.834	132.101	441.978	190.603
SH3BGRL	71957239	107708	2.07214	7.38581	8.17282	10.6103	7.06027	3.13724	4.53502	3.63309	13.1955	6.12522
POU3F4	74323353	1445	445.811				445.811	422.72				422.72
RPS6KA6	74752346	138045	38.4349	10.8051		33.2595	27.4998	45.2842	18.7689		34.8468	32.9666
HDX	75063402	215101	6.10762		4.91088		5.50925	4.59191		2.45592		3.52392
LOC100408887	75473672	1861	136.282		315.342	193.922	215.182	139.671	171.176	220.783	283.943	203.894
APOOL	75519448	75494	31.176	533.456	214.548	98.5286	219.427	37.0125	317.037	181.677	121.646	164.343
ZNF711	75705460	28791	139.887	48.3535	14.2682	12.5348	53.761	182.142	53.8475	29.9013	7.5946	68.3712
CHM	76250471	186639	34.8418	20.2459	10.8479	15.8986	20.4586	24.1977	5.91698	5.3464	8.00556	10.8667
KLHL4	77818826	154743	20.52	8.67519	8.72259	4.5348	10.6132	24.3982	7.27384	3.28743	4.23908	9.79963
LOC103790293	78591398	106905			4.66605	3.93842	4.30224			2.19622	3.40888	2.80255
LOC108589956	79654254	26143				26.075	26.075				32.0614	32.0614
PABPC5	81058749	4364	318.479	170.896		73.5082	187.628	209.955	131.395		87.6829	143.011
PCDH11X	81368929	814293	4.98961	0.793759		0.443193	2.07552	1.65189				1.65189
LOC108589836	81513388	3638	25.0972				25.0972	21.4344				21.4344
NAP1L3	83143943	2491	16487.9	698.587	259.148	635.849	4520.37	17230.2	1142.43	439.853	804.636	4904.29
FAM133A	83146680	39614	35.3407				35.3407	33.9558				33.9558
DIAPH2	85883664	956691	1.31491	2.02684	5.73547	2.82919	2.9766	0.991685	0.865749	2.78138	1.40942	1.51206
PCDH19	89521790	122111	41.8717		5.04619		23.4589	42.9981	1.9131	15.3819		20.0977
TSPAN6	89853776	9349	298.952	350.998	1588.12	819.217	764.323	429.552	520.199	2302.08	1066.11	1079.49
SRPX2	89869894	27596		21.6203		15.9837	18.802		7.69579			7.69579
SYTL4	89900329	54016	25.0728	43.2615	119.509	52.3356	60.0446	20.3309	33.026	84.7592	38.7932	44.2273
CSTF2	90049741	23313	179.938	119.431	85.5873	122.121	126.769	157.486	76.5209	60.4266	95.3547	97.4471
NOX1	90075407	41504	5.01082		14.1397	28.9842	16.0449	6.10614		8.48547	15.3659	9.98584
XKRX	90161284	16983			25.9165	73.1944	49.5554		12.505	33.4101	64.375	36.7634
TRMT2B	90198393	91647	11.6783	67.2713	75.8803	66.5053	55.3338	12.3374	72.763	86.2495	80.9201	63.0675
TMEM35A	90316867	20341	528.163			11.828	269.996	603.145			19.7075	311.426
CENPI	90339015	79626	6.62511			4.02871	5.32691	6.12067	5.33426	3.19435	2.5172	4.29162
DRP2	90471634	47662	412.715			7.57183	210.143	318.352	5.34697		4.20534	109.301
TIMM8A	90585931	3936	317.026	1048.45	656.034	443.164	616.17	391.278	933.448	1391.86	814.775	882.841
BTK	90590796	32482	12.8052	29.0829	95.7551	309.24	111.721	18.005	11.1149	52.4047	173.339	63.7159
RPL36A	90635541	5152	1420.71	4197.97	3263.45	4790.52	3418.17	1680.04	5313.44	4667.34	4541.19	4050.5
LOC108589874	90636471	2648	86.2004			189.288	137.744	66.258			96.3364	81.2972
GLA	90640385	10931	237.124	864.211	1377.07	1175.71	913.528	239.573	464.341	894.96	938.488	634.341
HNRNPH2	90651435	6053	6386.4	8099.02	4406.48	5667.35	6139.81	6617.35	7041.67	4674.03	6529.34	6215.6
ARMCX4	90731166	8043	1018.52	333.812	40.1304	301.625	423.522	569.591	322.137	34.0568	178.974	276.19
ARMCX1	90782884	2406	8508.84	6302.76	4170.9	8433.07	6853.89	10368.5	8579.65	4692.17	7815.64	7863.98
ARMCX6	90827044	2880	984.541	725.075	784.507	1301.82	948.985	1051.44	899.635	957.9	1297.01	1051.5
ARMCX3	90835011	4759	7705.08	14375.7	1812.72	7174.63	7767.03	7440.35	10629.8	4275.74	7515.97	7465.46
ARMCX2	90862814	4671	6016.09	4736.71	1086.76	8683.34	5130.73	5631.49	4178.35	888.014	8585.99	4820.96
LOC100414986	91059715	39006	108.065			8.22412	58.1445	122.78				122.78
LOC100415711	91143395	9496	225.951				225.951	255.931				255.931
BEX5	91162527	2612	10360.4	1161.14	1516.56	1773.13	3702.8	10744.9	861.85	2232.22	1709.12	3887.02
TCEAL6	91176704	2032	11964.6				11964.6	10038.3				10038.3
LOC100412833	91191473	2083	21241.8	3413.29	1493.19	1674.79	6955.77	17778.8	3762.15	2207.35	1679.55	6356.96
ZMAT1	91257515	63413	79.3502	56.4521	102.724	128.366	91.7231	81.6718	56.2639	66.6452	119.248	80.9572
TMSB15A	91432511	3126	757.779			384.825	571.302	1114.21	237.782		413.856	588.617
LOC100388088	91537665	56163	1025.18	117.741	86.7275	198.484	357.032	1076.15	129.701	75.9451	159.298	360.273
ARMCX5	91540068	2203	280.905	925.328	372.943	982.902	640.519	410.008	655.531	603.932	785.759	613.808
LOC108589748	91613603	3202		465.829			465.829	20.2942	324.993	67.2148		137.501
BHLHB9	91626309	6270	1712.65	2148.96	931.289	764.242	1389.28	1933.91	2293.09	876.864	616.096	1429.99
RAB40AL	91735773	71560	32.2519	11.8115	31.1632	19.8925	23.7798	34.5977	14.2452	19.4125	12.9861	20.3104
LOC108589747	91813056	47118	14.6409		44.2151	28.935	29.2636	27.5826	10.8174	33.635	17.789	22.456
BEX1	91847714	1600	44288.5	19514.9	1338.76	15563.3	20176.4	46185.9	14083	3949.81	14189.9	19602.1
BEX4	91956455	2070	38136.2	1945.54	9043.76	18228.5	16838.5	45638	3724.22	7665.56	21892	19730
TCEAL8	92006987	2185	6209.93	8237.27	27314.8	10855.1	13154.3	7036.48	8922.58	26702.4	12967.6	13907.3
TCEAL5	92030049	3256	8353.28	641.344			4497.31	6985.15	352.215	102.155		2479.84
BEX2	92064928	1681	34040.4	1212.67	3770.38	6035.09	11264.6	34663.5	1692.92	6890.45	7815.34	12765.5
TCEAL7	92088987	2134	4485.31				4485.31	4028.63				4028.63
TCEAL9	92112471	2050	1823.59	1964.52	4222.47	13173.9	5296.12	2085.76	1844.02	2662.83	15634.8	5556.85
BEX3	92131739	1028	39276.7	18233.7	5280.53	38050.9	25210.4	47017.1	15287.5	2550.38	52342	29299.3
LOC103790312	92156993	77182	4.33753			3.63674	3.98714	4.29385			2.59691	3.44538
RAB40A	92244586	38897	52.6841	26.8429	27.9116	337.103	111.135	62.9822	33.3053	21.6295	259.522	94.3597
TCEAL4	92325924	2346	23580.5	69111.3	20800	17793.2	32821.2	20092.9	38699.7	21425.4	14633	23712.7
TCEAL3	92325942	23805	1310.45	173.355	28.3504	95.1724	401.833	1219.66	142.742	21.3697	92.6184	369.096
LOC103790316	92328104	41917	3.75134			6.21805	4.98469	1.55025				1.55025
TCEAL1	92368867	3616	3123.97	2461.22	1314.58	1441.6	2085.34	3831.34	2918.95	1017.24	1461.34	2307.22
MORF4L2	92419146	13658	4849.95	3997.07	6698.66	4069.18	4903.71	5074.18	3472.17	6075.4	4175.78	4699.38
PLP1	92518099	15873	14676.2	294.439	29.5774	61.8925	3765.53	14186.5	199.355	34.5138	55.1014	3618.86
RAB9B	92557631	9976	1870.63	568.165		124.605	854.467	1818.66	342.743	41.1866	116.897	579.871
LOC108589937	92569340	55389	24.5429				24.5429	21.1174			4.93456	13.026
TMSB15B	92654312	9945	1051.21	254.971	109.168	620.936	509.07	2034.73	461.262	196.738	606.462	824.797
SLC25A53	92805392	66911	33.0525	29.7227	43.8532	28.1664	33.6987	38.6525	20.6307	26.902	22.0581	27.0608
ZCCHC18	92818566	3047	2182.45		105.93	394.802	894.395	2467.48		115.583	316.945	966.669
FAM199X	92881647	26060	162.138	78.2232	57.4241	109.248	101.758	90.0171	12.2241	24.7761	37.058	41.0188
LOC108589859	94454703	51045	9.7384			4.32056	7.02948	10.4389			6.06843	8.25364
NRK	94532735	151894	77.2079	13.0932		10.1637	33.4883	82.9097	8.10936		14.1554	35.0582
MUM1L1	94851814	27817	30.4524				30.4524	10.045	22.9039			16.4745
CXHXorf57	95277802	59930	49.1752		45.0446		47.1099	37.2998		65.9479		51.6238
RNF128	95352661	94754	33.0831	84.4801	906.099	207.785	307.862	39.7076	47.5157	860.025	279.03	306.569
TBC1D8B	95452986	65484	18.7454	44.0371	86.033	43.7826	48.1495	16.4727	54.1602	93.8184	34.5038	49.7388
RIPPLY1	95547738	3663				98.5227	98.5227				79.5909	79.5909
CLDN2	95569694	70703	0.717426		1208.93	4401.32	1870.32	1.37862		981.837	4649.98	1877.73
MORC4	95589089	53448	13.8559	38.1398	35.1356	45.0143	33.0364	20.3038	33.377	25.9908	32.3871	28.0147
RBM41	95709701	50340	19.7496	27.6548	23.8984	28.2778	24.8952	11.8759	11.8126	9.32807	15.9265	12.2358
NUP62CL	95760430	75233	0.809073		21.0613	22.9187	14.9297			15.344	21.7979	18.5709
FRMPD3	96142976	76655	35.7329			3.40019	19.5665	28.5681			3.80329	16.1857
PRPS1	96243420	19301	269.376	121.072	182.432	175.553	187.108	248.467	137.54	90.2202	162.379	159.652
TSC22D3	96336084	68485	320.78	566.998	974.302	725.741	646.956	465.885	1229.24	1332.75	864.705	973.146
MID2	96467577	100237	108.445	167.654	144.317	196.419	154.209	106.189	123.097	128.242	136.337	123.466
LOC103790343	96604651	6345	43.9689				43.9689	44.0382				44.0382
VSIG1	96679215	40144	4.16973				4.16973	6.15114				6.15114
PSMD10	96726508	7449	933.586	1722.06	1284.16	1501.89	1360.42	1096.55	1442.62	977.099	1700.07	1304.09
ATG4A	96733992	56627	37.4427	431.984	210.897	111.175	197.875	47.7378	310.532	164.812	137.078	165.04
COL4A6	96791562	298901	1.15397	4.4912		6.30523	3.98347	1.47834	5.18674	1.96376	3.59671	3.05639
LOC103790339	97008895	786	8660.53	22519.2	40131.4	28467	24944.6	10937.8	21129.2	56929.5	46527	33880.9
COL4A5	97091716	253644	2.85974	27.8349	54.0245	53.5137	34.5582	3.74042	27.5468	37.7205	39.7984	27.2015
NXT2	98100210	8892	90.1306	162.153	303.59	180.381	184.064	114.003	124.195	290.448	184.427	178.268
KCNE5	98178207	1448	42.0366				42.0366	76.2909				76.2909
ACSL4	98195957	43358	584.244	904.761	619.905	707.032	703.985	557.977	400.667	1838.42	568.603	841.417
LOC108589806	98512745	2516	38.3052				38.3052	46.4894				46.4894
TMEM164	98536954	181210	11.8966	12.8956	2.59082	11.8387	9.80541	7.38716	10.4305		5.22879	7.68216
AMMECR1	98737246	114222	11.8126	8.27047	8.99119	11.7605	10.2087	9.89901	3.34674	6.16661	5.90245	6.3287
LOC103790328	98854151	123277	2.22191				2.22191	1.21238				1.21238
RGAG1	98986942	5613	71.3915				71.3915	52.0967				52.0967
CHRDL1	99198827	126520	85.0748	31.4382	21.5686	24.5625	40.661	137.596	56.2322	9.27867	18.7225	55.4573
PAK3	99433508	294640	102.158			4.15087	53.1542	100.194	1.08118		4.6382	35.3046
CAPN6	99748607	25105	2.82867	23.7655	22.2071	1143.62	298.107	4.65913	13.535	13.249	680.079	177.881
DCX	99805970	116531	6.09398			4.9895	5.54174	2.00749			1.56365	1.78557
LOC103790329	100021872	10639	14.3033		66.1926	233.68	104.725	17.7129			130.165	73.9388
LOC100415472	100083744	1671	7910.66	8450.22	3441.74	3911.49	5928.53	6677.07	11946.8	2013.94	3347.67	5996.36
LOC103790330	100139175	44391	68.6743	97.443	81.3035	97.1056	86.1316	62.3601	81.8088	87.2698	77.1691	77.152
ALG13	100182279	76802	84.0757	92.5742	126.46	145.145	112.064	63.7111	59.7283	106.997	104.865	83.8252
TRPC5	100274306	304849	5.1082				5.1082	2.55793				2.55793
TRPC5OS	100302272	93100	6.5925			6.67595	6.63422	5.30464	2.73735		2.93577	3.65926
ZCCHC16	100941177	7211	78.0804				78.0804	51.3655				51.3655
AMOT	101248148	62011	158.935	45.7017	31.7033	78.5667	78.7266	114.013	9.58933	4.10174	39.9623	41.9165
HTR2C	103029436	293454	2.52364				2.52364	2.23652				2.23652
IL13RA2	103410908	14056	17.3218		75.1518	101.274	64.5825	37.9092		29.2315	47.9645	38.3684
LOC108589944	103521626	25137	31.0758				31.0758	28.9532				28.9532
LRCH2	103551256	116904	50.3319			5.8311	28.0815	66.5361	9.80987	9.5398	4.36424	22.5625
PLS3	104003801	95595	113.923	298.02	562.327	448.408	355.67	167.425	435.432	427.969	565.92	399.187
AGTR2	104342175	4248	21.4933			108.554	65.0234	32.1238			85.7878	58.9558
LOC103790346	104891843	19677				1088.21	1088.21				1702.95	1702.95
LOC100406585	105239986	2499	64896	53002.2	892.372	5656.19	31111.7	88233.9	102192	829.914	8239.34	49873.9
KLHL13	105963825	118938	47.1682	31.7701	76.4786	68.4394	55.9641	54.6351	23.3911	28.2945	61.8929	42.0534
WDR44	106388639	103032	61.4408	88.309	35.0293	53.5132	59.5731	68.872	57.7145	25.4464	42.798	48.7077
DOCK11	106588673	156196	8.50836	30.2399	15.0286	38.5081	23.0712	11.316	36.4388	10.0211	23.2147	20.2476
IL13RA1	106782411	67633	29.6996	120.562	350.117	246.345	186.681	36.7987	80.386	292.184	129.05	134.605
ZCCHC12	106878515	3317	11047.1	179.871		151.111	3792.68	12016.9	64.0256		76.9065	4052.59
LOC103790347	106942776	45464	11.3801	24.0592	23.2345	19.8447	19.6297	11.7203	27.5603	19.7963	11.222	17.5747
LONRF3	107028297	45250	63.1109	31.8644	105.698	39.8772	60.1377	54.5704	6.10132	53.1839	28.9931	35.7122
LOC100392674	107119680	3987				125.717	125.717				59.4124	59.4124
KIAA1210	107125667	46513	2.72634			61.64	32.1832	4.47062			25.0718	14.7712
PGRMC1	107288074	9311	3597.16	1788.85	34406.9	6636.47	11607.3	4464.5	2248.95	30015.6	8311.25	11260.1
LOC100394127	107299830	12836	8.69376				8.69376	46.0685				46.0685
SLC25A43	107450213	52917	9.29804		52.1232	22.733	28.0514	7.24518		20.3358	17.9056	15.1622
SLC25A5	107519627	3261	3138.95	3461	30701.3	22422.6	14931	4834.29	4141.96	37247.3	27552.7	18444.1
CXHXorf56	107608699	28774	247.327	243.638	129.51	167.229	196.926	249.548	270.872	108.796	147.549	194.191
UBE2A	107646174	12157	731.008	1959	1501.28	1027.45	1304.69	838.131	1434.22	1195.79	1086.66	1138.7
NKRF	107662030	18244	591.374	177.141	271.81	154.953	298.819	469.092	112.915	208.054	145.819	233.97
LOC108589888	107688057	13689	1116.46	381.368	538.023	1013.53	762.344	1252.26	223.403	225.829	580.357	570.463
SEPT6	107709714	66868	114.393	23.0499	32.0334	48.5733	54.5123	110.882	10.4808	13.167	27.7947	40.581
RPL39	107877353	6105	604.037	2500.22	2835.73	2738.93	2169.73	1269.83	6223.34	8024.95	3175.68	4673.45
LOC100413426	107926161	9303	25.0813		44.1574		34.6194	28.6387		35.7536		32.1961
UPF3B	107954551	23413	347.289	235.718	229.347	256.044	267.099	343.325	213.162	172.149	205.46	233.524
RNF113A	108002116	1298	2309.55	2221.67	4498.6	4479.44	3377.32	2528.19	3206.86	4265.85	3074.32	3268.81
NDUFA1	108003368	5058	1071.04	8964.83	2639.56	3607.14	4070.64	2574.61	19478	6320.72	6938.37	8827.93
AKAP14	108028932	26508	8.41958				8.41958	12.257				12.257
NKAP	108064235	14166	102.408	136.881	74.5683	100.487	103.586	73.3948	56.9686	35.9104	75.8901	60.5409
LOC103790350	108096884	2363				2384.2	2384.2				4557.26	4557.26
LOC100896283	108305031	2055	51.8349			117.077	84.4558	75.8913				75.8913
ZBTB33	108312463	7640	1785.97	1080.29	1943.37	2162.39	1743.01	1695.14	881.181	1877.17	1745.81	1549.83
TMEM255A	108321986	42226	302.596	51.8083	7.64384	48.9055	102.738	216.216	40.7384	5.0969	44.015	76.5167
LAMP2	108443933	45065	674.221	869.387	2003.49	1786.71	1333.45	616.438	714.429	1220	1980.43	1132.82
CUL4B	108546293	36581	676.118	467.551	616.836	739.362	624.967	741.818	450.511	577.646	692.372	615.587
MCTS1	108598132	31651	75.6431	196.358	167.799	141.893	145.423	117.847	246.251	292.393	177.314	208.451
LOC103790356	108630691	3705	926.862	348.908	372.227	497.852	536.463	791.008	292.335	295.729	368.853	436.981
C1GALT1C1	108643683	4068	1170.84	2053.31	3664.22	3523.92	2603.07	1444.04	2474.55	3713.04	4483.67	3028.83
GRIA3	111059725	320643	147.026		6.68036	13.006	55.5709	163.831	0.927268	1.95264	8.92192	43.9083
THOC2	111473912	152330	80.8163	79.6399	75.8944	112.797	87.2868	69.235	65.2468	65.1203	84.8088	71.1027
XIAP	111759079	47390	65.0776	144.783	88.5418	83.7682	95.5427	37.7084	47.0546	34.6806	39.6032	39.7617
STAG2	111875442	149854	142.2	169.211	145.29	228.919	171.405	140.498	145.263	129.259	184.458	149.869
SH2D1A	112279021	25335			13.8982	30.0721	21.9851				20.8573	20.8573
TENM1	112310090	351775	44.1669		2.75263	7.86529	18.2616	29.8702			3.21149	16.5408
DCAF12L2	114051872	2812	70.35			285.197	177.774	53.1502			304.553	178.852
LOC100410088	114420645	3524				62.5832	62.5832				72.389	72.389
SMARCA1	117339546	78784	167.205	128.741	164.248	454.256	228.613	194.82	192.738	71.5234	383.235	210.579
OCRL	117430026	62483	358.494	133.682	101.436	261.836	213.862	318.134	125.759	88.3041	211.425	185.905
XPNPEP2	117645541	37634	6.06522	281.401	21.0515	3680.74	997.315	6.56139	101.576	14.0371	4414.2	1134.09
SASH3	117691896	15304	132.246	32.4879	222.409	789.975	294.279	147.763	38.8555	187.934	490.538	216.273
ZDHHC9	117715026	40162	460.486	555.85	895.723	599.554	627.903	388.157	339.484	622.6	453.696	450.984
UTP14A	117810519	24248	170.071	250.156	221.449	318.336	240.003	183.572	241.731	238.841	178.847	210.748
BCORL1	117883850	81492	100.774	71.3834	101.899	68.1499	85.5515	72.3244	45.8666	19.9277	48.0733	46.548
ELF4	117974531	13817	8.07651	75.5669	97.6884	323.588	126.23	10.3467	26.1297	25.489	96.2696	39.5587
AIFM1	118047835	39298	150.502	1430.93	1199.15	735.691	879.069	179.081	1098.67	1575.29	883.757	934.198
RAB33A	118091907	13365	282.75	1290.88			786.816	372.436	1430.12			901.278
ZNF280C	118119864	67474	42.4743	21.3692	40.0083	58.2399	40.5229	37.6559	17.6259	44.3658	33.7562	33.3509
SLC25A14	118237619	43534	152.287	53.6779	32.3528	45.594	70.9778	186.136	68.2965	43.1456	54.412	87.9975
RBMX2	118307091	12190	249.668	452.737	231.082	248.356	295.46	293.725	304.883	258.414	233.185	272.552
ENOX2	118520964	279873	12.6687	12.7908	24.5332	21.0614	17.7635	19.5034	18.1358	26.3557	22.2662	21.5653
ARHGAP36	118988326	10383	33.7086				33.7086	30.0407				30.0407
IGSF1	119167716	20633	647.542	3009.72		9.71714	1222.33	880.892	1439.97			1160.43
LOC100396037	119438428	3996			249.662		249.662			445.563	50.1588	247.861
STK26	119873555	52946	2.39509	40.3796	7.20459	29.5367	19.879	5.76842	62.5735	4.06493	23.7463	24.0383
RAP2C	120035565	16774	207.142	403.115	505.545	332.284	362.021	316.503	317.787	757.01	410.616	450.479
MBNL3	120213092	128821	1.18127	9.64894	1239.34	58.5197	327.173	2.52218	5.93492	1307.86	39.6051	338.98
HS6ST2	120502959	325648	23.6761	2.1375		48.3306	24.7147	28.9342	3.06513	3.3646	62.8364	24.5501
LOC100400153	121159995	12011	6.75702	2082.16			1044.46	7.57428	1676.21	19.5477	19.7217	430.763
GPC4	121190083	128649	30.0444	27.4396	47.4412	239.223	86.037	39.146	13.2063	38.9338	188.093	69.8447
GPC3	121440272	474218	3.94696	4.82288	62.1233	110.305	45.2996	7.57774	9.1359	53.265	108.394	44.5932
LOC103790373	122081530	2456				81.6342	81.6342				259.669	259.669
LOC100406095	122147306	7978	21.6172			145.759	83.688	20.3628			143.889	82.1258
PHF6	122275960	66866	174.552	126.407	72.8453	157.118	132.731	184.646	87.3427	66.4223	146.88	121.323
HPRT1	122364073	31083	176.244	195.148	219.954	118.04	177.346	233.101	266.465	502.312	140.106	285.496
LOC100894936	122450504	5770	28.1312	275.74	432.257	2911.85	911.995	39.4171	320.216	440.82	1768.45	642.225
FAM122B	122678898	26135	555.472	369.067	546.771	823.915	573.806	672.818	377.046	647.571	713.236	602.668
FAM122C	122712666	53041	30.7935	16.8728		4.53597	17.4008	21.1947	11.6114			16.403
MOSPD1	122797798	24875	94.4132	327.799	182.838	274.042	219.773	83.3336	378.216	232.034	320.842	253.606
LOC100403549	122938427	1222	10277.7	18146.4	18897.4	14110	15357.9	8210.48	10653.4	14410	13926.9	11800.2
FAM127A	122958642	1246	4718.24	6743.65	4427.3	5583.57	5368.19	5674.18	9885.74	6485.23	6522.24	7141.85
SMIM10	123027471	4243	3395.16	4171.61	850.611	1053.74	2367.78	2920.59	2247.36	825.417	1009.2	1750.64
CT55	123167637	11420			680.893		680.893			1302.09		1302.09
ZNF75D	123194610	9320	291.718			103.259	197.488	255.884	31.9015	86.0719	64.5176	109.594
ZNF449	123245309	15249	192.598	378.219	252.074	170.924	248.454	231.819	218.654	175.781	124.272	187.632
LOC100410927	123311993	3010	1934.6	2857.63	399.683	919.207	1527.78	1688.23	1622.78	338.011	720.379	1092.35
INTS6L	123350458	60977	76.2813	75.015	75.5496	155.195	95.5101	86.8528	45.9734	49.0929	101.301	70.8051
MMGT1	123627633	14078	704.762	1123.08	646.129	1180.63	913.652	719.149	1108.78	612.902	1295.61	934.11
SLC9A6	123664052	54196	622.306	210.085	121.277	195.699	287.342	640.395	204.159	101.806	190.632	284.248
COL1A1	123738896	17573	102.759	3836.54	1031.91	2103.85	1768.77	125.356	1519.11	1528.69	976.754	1037.48
SGCA	123765120	9023	67.4598	7538.09		68.8829	2558.14	76.3391	6522.06		64.6218	2221.01
FHL1	123873042	68322	681.474	7261.21	279.159	233.296	2113.79	783.431	4536.73	180.129	226.693	1431.74
MAP7D3	123946151	33290	63.3861	543.643	15.8656	96.9645	179.965	59.3406	426.149	22.3338	55.2825	140.777
HTATSF1	124239548	14515	1752.54	1904.51	1063.33	1538.75	1564.78	2046.38	2556.08	1132.29	1680.91	1853.91
LOC108589808	124389662	1495				174.342	174.342				182.823	182.823
CD40LG	124396421	11243				58.8481	58.8481				27.5516	27.5516
ARHGEF6	124413309	113990	80.0533	401.716	88.0356	191.717	190.38	88.5884	268.098	66.5976	110.137	133.355
LOC108589884	124558493	4072	47.3359				47.3359	55.8538				55.8538
RBMX	124568987	42862	84.4968	85.8392	62.9817	83.2623	79.145	70.1942	68.3763	42.4526	51.4391	58.1155
ZIC3	125259630	5669	280.956				280.956	312.931				312.931
LOC100896793	125387689	2140	488.279	1208.14	946.094	768.247	852.689	361.348	426.731	420.569	502.364	427.753
FGF13	126302913	85004	137.784	314.095	6.90382	28.7754	121.89	166.269	227.103	5.75432	20.3641	104.873
F9	127285992	31979			11016.2		11016.2	4.47044	12.6179	10535.1	8.54686	2640.17
MCF2	127340868	65322	39.4474		18.4172		28.9323	44.2683		18.5706		31.4195
ATP11C	127494915	219564	12.6138	20.3802	351.474	75.4258	114.973	14.4132	20.6991	249.957	66.225	87.8236
LOC100400876	127863203	1354	670.578				670.578	763.081				763.081
LOC103790386	128540029	4990	1641.67	119.566			880.619	559.964	46.8157			303.39
LOC108589917	128595634	8763	116.927				116.927	65.9978				65.9978
LOC103790387	128605000	2674	1885.56			74.9789	980.268	945.324	301.801			623.563
LOC108589931	128616128	8442	486.091				486.091	555.756	85.5328			320.644
LDOC1	129079164	1482	27398.6	6139.45	33975.7	20008.8	21880.6	20349.6	7107.76	18813.1	18159.9	16107.6
SLITRK4	130923410	6664	1710.34			324.93	1017.64	1177.94			180.463	679.203
SLITRK2	133096187	8323	2214.72				2214.72	2197.03	28.068			1112.55
TMEM257	133106718	2580	503.309				503.309	962.135				962.135
LOC100414147	133230981	2954	65.2511		148.998	108.595	107.615	79.1926		185.456	98.6938	121.114
FMR1	135108342	38664	600.204	613.392	1075.38	898.135	796.778	634.794	574.545	1531.79	803.993	886.28
AFF2	135691193	497119	37.08	2.10032	2.53809	9.92146	12.91	28.627	0.854415		14.8448	14.7754
IDS	136657524	33105	8220.67	4253.3	3031.32	1848.99	4338.57	7272.55	2631.49	3046.1	1351.26	3575.35
LOC100385695	136712509	30482	33.4478		11.5515	22.3633	22.4542	34.3222	35.5325	8.34437	22.7154	25.2286
TMEM185A	136801947	5671	903.392	727.687	496.719	848.501	744.075	969.4	801.407	489.917	694.024	738.687
HSFX2	136808013	3652	1284.77	517.344	257.109	466.647	631.468	1241.99	674.569	192.87	473.994	645.855
LOC100896493	136828507	1755	101.159				101.159	229.566	629.253			429.409
CXHXorf40A	136862050	5524	2421.43	5022.35	3155.23	3284.7	3470.93	3119.7	4478.9	5089.75	4070.44	4189.7
LOC108589780	136866453	281450	8.57868	12.5425	12.4064	18.4501	12.9944	9.32766	13.6577	7.92496	13.2719	11.0455
MAMLD1	137310427	137820	40.7795	31.025	18.3099	16.4387	26.6383	30.4588	12.4816	5.25271	6.21392	13.6018
LOC103790392	137449336	1674	1957.45	1366.25	648.552	874.315	1211.64	2301.93	1687.31	794.78	761.944	1386.49
MTM1	137501902	124310	30.9299	53.5951	48.625	50.9661	46.029	35.8077	45.6146	50.0512	44.5603	44.0085
MTMR1	137652492	92338	125.193	224.534	84.8457	119.639	138.553	116.539	229.075	57.4225	89.1945	123.058
CD99L2	137748947	144517	179.427	134.519	65.1756	39.5391	104.665	116.009	70.9786	23.4218	27.8647	59.5686
LOC108589829	137759143	2669	174.845		274.847	323.013	257.568	197.21		146.614	116.059	153.294
HMGB3	137939545	32694	108.604	322.399	1242.13	129.394	450.632	145.888	202.019	906.048	118.711	343.167
VMA21	138371489	7577	101.756	328.095	317.552	203.748	237.788	119.209	585.798	521.612	278.959	376.395
PRRG3	138632402	6280	126.003	134.591			130.297	64.1541	71.0164			67.5853
FATE1	138653302	6692			6296.47		6296.47			2435.47		2435.47
GABRE	138897181	19208	18.2214	51.7695		28.1827	32.7245	9.13427	109.459		23.7158	47.4364
GABRA3	139115381	253952	97.7923				97.7923	75.1783				75.1783
CETN2	139564804	3118	1530.83	2758.65	1515.13	2977.18	2195.45	2396.7	2806.21	1989.19	3699.2	2722.83
NSDHL	139568088	28756	186.626	143.508	1970.39	543.835	711.09	182.137	132.198	2671.26	450.528	859.029
ZNF185	139624945	81056	67.2726	20.2421	4.70605	127.634	54.9636	23.4896	9.17027	2.89661	93.5165	32.2682
PNMA5	139722297	4928	876.968				876.968	569.646				569.646
PNMA3	139769752	3937	4420.49	467.264	74.5304	931.937	1473.55	4180.83	409.965	154.06	495.221	1310.02
LOC108589966	139853728	4044	674.817				674.817	689.348				689.348
ZNF275	139870003	19393	809.787	479.427	408.524	674.067	592.951	671.499	407.377	289.555	523.348	472.945
ZFP92	139941751	14479	281.665	164.827	38.5047	386.337	217.833	200.614	88.0059	20.2697	221.49	132.595
TREX2	139970247	3125	249.969				249.969	262.007			69.9699	165.988
HAUS7	139973489	22863	185.698	58.716	100.106	162.233	126.688	264.612	76.1693	217.367	165.772	180.98
BGN	140017891	13590	157.51	1898.78	2966.65	2938.8	1990.44	154.924	1190.79	2610.19	1367.61	1330.88
ATP2B3	140042093	67663	776.721	9.55253		11.2599	265.845	653.92			5.38591	329.653
FAM58A	140115328	11878	271.599	159.062	291.499	254.879	244.26	310.74	345.075	433.218	271.525	340.139
DUSP9	140173354	11157	46.3732			345.028	195.701	48.9243	26.6489		615.707	230.427
PNCK	140200305	2214	437.593				437.593	322.855				322.855
SLC6A8	140217292	7874	3697.05	11669	1550.23	5767.31	5670.89	3385.26	11929.5	3553.32	5394.2	6065.56
BCAP31	140228789	29429	491.057	946.104	2838.64	2034.3	1577.53	662.869	1375.46	3624.05	2451.27	2028.41
ABCD1	140258332	19685	47.9283	548.088	864.553	433.885	473.614	44.2346	181.248	380.677	386.92	248.27
PLXNB3	140299376	15634	961.663	740.99	275.896	205.187	545.934	857.891	859.87	65.0769	131.701	478.635
SRPK3	140316489	4807	276.466	5936.96		166.835	2126.75	233.865	5986.38		219.854	2146.7
IDH3G	140321124	7545	3407.83	21205.7	3939.57	8197.79	9187.73	3236.61	17122.1	4055.75	8725.47	8284.99
SSR4	140328660	3166	2529.8	9893.64	26951.5	19441.4	14704.1	2639.5	8626.39	22723.6	19055.9	13261.3
PDZD4	140335535	29029	1883.13	82.212	11.1188	49.0374	506.375	2688.91	65.1114	18.1981	36.4063	702.155
L1CAM	140398296	15914	4669.85	559.242	84.8159	1414.82	1682.18	3887.32	216.19		1000.72	1701.41
AVPR2	140442283	1063		608.046	524.468	3470.45	1534.32	61.1307	879.06	312.903	4508.2	1440.32
ARHGAP4	140443659	20389	283.363	192.645	241.775	405.137	280.73	338.471	176.031	236.066	393.221	285.947
NAA10	140468040	5262	1737.08	3855.1	3691.53	4606.55	3472.56	1911.67	3188.42	4759.41	4806.39	3666.47
RENBP	140473399	11407	53.8057	108.967	285.529	3771.89	1055.05	63.8027	176.869	212.688	5707.45	1540.2
HCFC1	140490253	24409	1123	981.801	626.306	721.183	863.072	749.945	334.973	260.512	329.953	418.846
TMEM187	140517081	9728	9.38563				9.38563	8.01586	21.8311	24.1352	28.0962	20.5196
IRAK1	140560486	7804	1387.7	1943.16	1951.41	1906.28	1797.14	1368.08	1268.14	1935.5	1372.9	1486.16
MECP2	140576270	74144	300.88	206.538	116.351	154.134	194.476	174.234	118.01	63.3328	91.9128	111.872
TKTL1	140732395	40415	9.53862				9.53862	10.1296				10.1296
FLNA	140779123	18195	1349.02	3604.28	554.76	5010.41	2629.62	1097.5	1811.5	186.032	2115.06	1302.52
EMD	140802633	2424	5097.52	4984.25	4030.98	2985.9	4274.66	4999.64	4170.36	4108.46	2676.07	3988.63
LOC108589930	140823109	905	56.0488		486.342		271.195			454.009		454.009
RPL10	140824121	2819	7836.24	31376.7	43509.1	60240.6	35740.6	11405.8	75268.4	83114	64960.8	58687.3
DNASE1L1	140827765	9705	244.605	1413.97	2040.83	1161.02	1215.11	229.663	1122.59	1717.66	912.475	995.597
TAZ	140838997	7680	1083.83	796.288	1150.02	1984.05	1253.55	1415.56	1202.89	1436.85	1995.33	1512.66
ATP6AP1	140853602	8327	8533.01	15058.5	7636.06	9212.07	10109.9	7735.09	12040.5	4974.23	9210.23	8490.01
GDI1	140862971	5911	47559.4	16343.2	6537.68	11674.8	20528.8	39705.9	10117.4	3806.54	9355.74	15746.4
FAM50A	140869753	5603	2561.1	3789.08	2780.82	2540.61	2917.9	2645.43	4783.41	3774.84	3037.43	3560.28
PLXNA3	140884458	15029	1063.15	979.237	445.147	891.142	844.67	969.821	563.822	417.896	512.85	616.097
LAGE3	140902919	1790	1371.54	3277.59	1770.39	985.667	1851.3	1746.16	5172.88	2470.3	1180.82	2642.54
UBL4A	140912361	2822	3684.78	6360.28	1736.43	2962.65	3686.04	4501.76	6088.22	1601.58	3060.57	3813.03
SLC10A3	140915847	3346	418.406	1055.02	876.946	1246.34	899.178	456.388	831.466	713.391	936.662	734.477
FAM3A	140933265	8899	432.059	1039.2	1770.65	1619.9	1215.45	443.971	1093.01	1853.45	1695.39	1271.45
G6PD	140961665	15381	877.556	368.508	509.361	1280.05	758.869	841.583	310.668	198.442	1189.4	635.024
IKBKG	140971295	22428	211.238	525.393	739.191	380.82	464.16	213.535	407.171	633.344	358.285	403.084
LOC103790403	141000850	632	947.065	2832.12	5385.67	1205.5	2592.59	1593.7	4469.24	12631	1037.92	4932.96
GAB3	141059120	76094	19.598	94.7423	46.2732	67.7148	57.0821	23.2279	63.075	17.7416	40.7079	36.1881
DKC1	141146849	13986	617.278	842.522	641.988	871.587	743.344	708.547	993.078	779.211	811.661	823.124
MPP1	141162164	31377	412.88	388.223	255.3	424.924	370.332	434.497	237.572	330.49	403.022	351.395
F8	141214140	178491	3.7228	182.175	43.8928	40.5501	67.5851	4.47797	44.7374	16.0041	28.1756	23.3488
FUNDC2	141395464	26349	248.914	1568.06	89.0891	321.106	556.793	199.516	984.932	62.3747	336.779	395.9
MTCP1	141424387	13951	41.449		44.1685	57.4851	47.7009	32.6051	24.3564	46.2809	44.4072	36.9124
CMC4	141428309	10030	16.1832		55.5842	49.9735	40.5803	29.1544	40.2302	99.4862	98.1009	66.7429
BRCC3	141438492	85608	64.8805	110.348	67.1801	93.4457	83.9636	64.824	73.4305	58.7371	81.3073	69.5747
LOC108589825	141532986	1278	793.805	583.562	413.276	517.707	577.087	844.053	348.97	229.643	242.381	416.262
VBP1	141599182	22432	559.205	1318.79	311.321	473.706	665.755	917.139	1472.18	528.565	700.196	904.52
RAB39B	141650149	6894	1417.83		51.075	189.035	552.648	1559.04	36.9666	28.3806	129.511	438.474
CLIC2	141669820	54350	3.63982	87.8209	21.0554	60.8675	43.3459	7.17371	51.1883	16.9197	50.6241	31.4765
LOC108587670	141755437	1261	358.005	709.714	721.349	874.477	665.886	298.886	505.249	993.021	549.097	586.563
LOC100396173	141792191	53190	15.3536	32.7163	32.5477	32.0398	28.1644	12.7056	23.1578	22.8063	20.5542	19.806
SPRY3	141978428	1648	1535.88		391.71		963.796	1072.52				1072.52

## Sheet: Supplementary Data 8
Supplementary Data 8. TPM values of X-linked genes in Mouse
			Female TPM					Male TPM
Gene Name	X Chromosome Start position	Gene Length (nt)	Brain	Heart	Liver	Kidney	Average TPM per gene	Brain	Heart	Liver	Kidney	Average TPM per gene
Gm26618	6022086	70470	3.3384				3.3384	2.75776				2.75776
Nudt11	6047471	7280	986.969	196.633		194.355	459.319	995.928	189.885		94.0127	426.609
Nudt10	6168696	4313	906.827	123.498		105.447	378.59	648.157				648.157
Gm33733	6189530	40181	11.2219			20.7507	15.9863	11.5334				11.5334
Gm46685	6235493	5620	59.3026				59.3026	58.52				58.52
Shroom4	6399949	237505	18.036	130.636	6.62514	344.57	124.967	12.3997	113.196	4.97324	231.596	90.5412
Clcn5	7153810	165548	67.3236	20.1093	34.5066	559.205	170.286	58.6055	22.1713	49.9443	543.977	168.674
Usp27x	7372591	3239	1830.94	308.34	464.678	787.861	847.956	1763.07	412.071	291.737	667.275	783.539
Gm14379	7375925	2117	69.4546				69.4546	84.738				84.738
2010204K13Rik	7411817	11171	206.209	38.741		189.988	144.979	152.556			116.085	134.321
Ppp1r3f	7558562	15719	773.264	245.67		64.2946	361.076	864.484	315.379		148.954	442.939
Flicr	7573600	7416	43.6189				43.6189	26.2054				26.2054
Foxp3	7579676	15567	32.1141			24.3459	28.23	22.0872			23.1398	22.6135
Ccdc22	7593809	11611	686.36	496.017	418.339	502.669	525.846	928.289	611.704	663.269	791.106	748.592
Cacna1f	7607103	28093	16.0506				16.0506	9.57838				9.57838
Syp	7638580	14676	34139.3	172.395	90.9006	655.929	8764.63	34973.1	380.017	160.966	643.069	9039.3
Prickle3	7657379	10818	42.5875	1932.56	420.547	366.684	690.594	76.0035	1643.56	428.007	516.118	665.923
Plp2	7667941	3449	233.051	3291.4	168.603	1201.41	1223.62	242.724	3330.8	136.987	1712.83	1355.84
Magix	7673166	8085	70.32	2977	1459.65	715.64	1305.65	57.3191	1190.96	935	543.556	681.708
Gpkow	7697134	13127	1001.37	1356.78	1289.88	1416.61	1266.16	1187.78	1419.83	1155.34	1742.5	1376.36
Wdr45	7721987	6214	2580.73	3798.35	4673.55	3557.76	3652.6	3305.47	4940.14	5428.74	5889.61	4890.99
Praf2	7728571	2492	7084.29	1309.18	768.688	1409.31	2642.87	7354.62	1664.16	872.131	2168.24	3014.79
Ccdc120	7731714	9610	1126.1	83.1396	99.6655	428.552	434.364	1704.92	54.5625	103.245	745.923	652.163
Tfe3	7762530	12672	1077.55	1061.34	1384.78	1010.89	1133.64	1275.26	1094.64	1528.66	1367.3	1316.47
Gm39487	7771300	18640	16.3022	21.4316	18.3512	16.2658	18.0877	28.8718				28.8718
Gripap1	7789961	30606	1725.33	1085.54	870.645	988.159	1167.42	2200.42	1253.76	1011.13	1468.83	1483.54
Kcnd1	7823759	14519	336.895	50.4436		48.726	145.355	284.178	32.8313		74.4301	130.48
Otud5	7839613	37013	1098.01	913.817	1097	1008.24	1029.27	1267	1025.14	1294.36	1554.23	1285.18
Pim2	7878306	5126	2082.48	415.644	280.273	330.245	777.159	2274.75	399.866	571.459	527.044	943.28
Slc35a2	7883921	10571	965.307	1259.69	1061.37	1209.41	1123.95	835.775	1104.78	1649.23	1802.62	1348.1
Pqbp1	7894519	4750	6329.23	3581.35	5501.86	3654.29	4766.68	6977.34	3984.02	5132.49	5687.64	5445.37
Timm17b	7899336	8316	674.237	1953.55	3019.2	1033.01	1670	541.09	1673.76	3306.59	1620.02	1785.37
Pcsk1n	7919822	4588	40292.7			60.5771	20176.6	43058.8	103.897			21581.3
Hdac6	7930116	17931	1284.68	835.464	843.195	2523.66	1371.75	1203.87	869.297	687.714	1882.35	1160.81
Glod5	8004201	14291	14.4041			640.008	327.206	11.5066			471.35	241.428
Suv39h1	8061171	13589	653.539	342.973	390.17	392.315	444.749	773.367	392.876	542.387	447.985	539.154
Was	8081466	9025	32.584	265.586	204.671	64.3902	141.808	72.8825	670.782	282.695	375.185	350.386
Wdr13	8123301	9557	8073.08	5886.88	3257.09	5681.39	5724.61	7512.92	5800.74	2832.73	4971.5	5279.47
Rbm3	8138975	6905	2233.04	3080.75	2709.78	2821.18	2711.19	2517.87	2754.45	2449.58	4001.25	2930.79
Rbm3os	8145427	2537	65.684				65.684	70.7096				70.7096
Tbc1d25	8154470	21711	347.65	213.135	214.274	301.411	269.117	420.706	324.943	154.508	424.741	331.225
Ebp	8185329	8183	896.024	1004.86	23191.8	3587.84	7170.12	924.391	932.035	19994.6	4146.7	6499.42
Porcn	8193846	12702	2728.8	251.605	236.985	381.917	899.825	4120.39	303.975	219.458	402.699	1261.63
Gm33135	8205707	12205	28.11				28.11	88.1886				88.1886
Ftsj1	8238668	13738	516.59	508.88	756.938	426.682	552.272	635.488	527.406	753.169	637.158	638.305
Slc38a5	8271381	8798	125.9	41.6225			83.7612	110.445				110.445
Gm14502	8827967	21533	55.0822	17.0062	19.0628	43.4147	33.6415	48.5972				48.5972
B630019K06Rik	8892353	2611	5278.48	267.752	235.817	367.719	1537.44	4122.34		253.334	344.903	1573.52
Lancl3	9199973	68112	67.7841	24.9268		34.8693	42.5268	78.1347	60.8864		52.886	63.9691
Xk	9272784	40461	277.153	182.657	82.8513	14.3625	139.256	319.224	174.361	126.113	19.5862	159.821
Cybb	9435252	52514	7.27981	190.181	428.609	140.972	191.76	23.0583	688.956	572.208	465.071	437.323
Dynlt3	9654270	8713	3625.96	2953.46	4746.45	5541.56	4216.86	3436.62	2631.49	3177.62	3803.51	3262.31
Sytl5	9747622	251242	6.59364		20.4225	6.6373	11.2178	3.62957			7.16873	5.39915
Srpx	10037977	79663	2.09181	27.5808		21.8843	17.1856		80.7797		18.9914	49.8855
Rpgr	10158216	58579	112.784	34.6663	22.7737	71.5988	60.4558	108.459	30.9219	18.5506	43.0448	50.244
Otc	10252230	68794			5268.68		5268.68			4949.66		4949.66
Tspan7	10485116	111488	2988.33	831.008	215.08	321.81	1089.06	2481.97	754.216	193.245	153.149	895.644
Mid1ip1	10717365	2337	18065.4	32108.1	31279.2	7535.52	22247.1	17495.1	62496.4	19104.9	13702.7	28199.8
Gm34077	11395860	22780		32.1506			32.1506		43.9431			43.9431
Bcor	12036737	123779	119.026	302.57	137.623	115.942	168.79	107.005	222.975	129.779	161.514	155.318
Gm46687	12092486	27656	9.92429	16.8523		15.531	14.1025	5.40541	25.854		16.9324	16.0639
Atp6ap2	12587759	29292	2214.67	451.192	986.774	2356.52	1502.29	2019.46	582.585	824.221	2140.99	1391.81
1810030O07Rik	12654879	19057	449.046	901.395	314.119	654.956	579.879	502.83	805.427	257.84	531.149	524.312
Med14	12675368	87226	321.404	258.382	196.865	527.767	326.104	319.118	272.697	162.498	404.71	289.756
LOC115489102	12697083	8865	45.3352	48.8185	42.4448	99.7536	59.088	59.0211			117.838	88.4293
Gm14634	12762278	59214	4.13853			4.26693	4.20273	7.82627				7.82627
AA414768	12936873	1668	1298.75	598.749		424.132	773.879	1236.8	285.778		755.851	759.478
5730405O15Rik	13042015	3280	134.484	131.944	198.148	161.765	156.585	177.75		230.472	153.751	187.324
Usp9x	13070982	102346	757.115	1167.41	1059.49	1388.15	1093.04	774	898.434	942.664	1202.65	954.436
Ddx3x	13280496	13492	9093.27	14626.9	21129.4	18011.4	15715.2	6847.47	7988.21	10740.1	13095.6	9667.86
Nyx	13461090	31730	28.4216	15.7377		19.9072	21.3555	22.1435	19.5298		11.3526	17.6753
Cask	13517080	329703	99.9553	35.5418	52.1861	58.701	61.596	84.0176	31.2288	44.9965	51.2406	52.8709
Gpr34	13622650	18209	93.1303	34.7366		19.4259	49.0976	82.9188				82.9188
Gpr82	13646134	21299	6.9034				6.9034	7.01873				7.01873
Maoa	16619698	68114	196.151	58.6496	125.047	217.371	149.304	165.483	62.9841	149.133	110.528	122.032
Maob	16709281	108085	88.9681	361.287	2465.37	37.4019	738.257	70.9528	257.997	1852.54	15.9971	549.372
Ndp	16885521	26253	100.066				100.066	112.747				112.747
Efhc2	17132049	188000	3.07627			2.5535	2.81488	2.38551			2.68247	2.53399
Fundc1	17519967	52362	301.398	270.84	113.016	261.048	236.576	266.94	259.45	102.863	222.891	213.036
Kdm6a	18160862	119074	131.468	185.919	150.818	242.32	177.631	114.497	102.882	89.2766	139.46	111.529
Dipk2b	18414167	47252	13.4842	147.247		26.7356	62.4889	12.6549	72.6336		12.9596	32.7494
Gm14636	19147457	90470	7.25941		5.67148	3.6306	5.5205	7.60101			7.16691	7.38396
Chst7	20058963	41028	18.8746	81.1408	33.3495	28.9439	40.5772	40.0802	45.3116	29.9409	190.521	76.4635
Slc9a7	20098851	193184	171.556	31.3632	10.447	26.8116	60.0443	152.522	12.3374		11.5607	58.8068
Rp2	20364481	41172	101.185	123.711	155.364	289.04	167.325	104.933	159.773	111.312	178.481	138.625
Jade3	20425312	94627	33.9774	22.5157	48.801	67.019	43.0783	33.8078	21.1573	30.457	39.2091	31.1578
Rgn	20549766	12323	7.95453		65803.9	194.781	22002.2			66819.5	99.3864	33459.4
Ndufb11	20615326	2293	12611	120270	53047.8	39072.8	56250.3	12960.7	113796	51182.3	40891.6	54707.6
Rbm10	20617357	33532	771.163	665.174	708.982	572.656	679.494	975.451	744.898	572.056	951.784	811.047
Uba1	20658302	24877	7791.61	10541	9168.7	7566.55	8766.97	8340.83	11309.1	9634.71	9146.97	9607.89
Cdk16	20687917	11963	11046.2	12411.2	2290.35	4889.34	7659.28	12190	9630.78	2302.5	6609.35	7683.17
Usp11	20703909	16630	3629.17	618.566	90.5046	543.914	1220.54	3506.72	616.27	59.6621	532.853	1178.88
Gm39499	20706989	4632	175.647			87.2752	131.461	148.459				148.459
Araf	20797707	62814	1009.51	1019.16	963.344	904.633	974.163	1106.18	957.697	1048.52	942.779	1013.8
Syn1	20860511	60407	2892.17	14.3287	11.8916	7.52878	731.481	2743.5	12.6258	9.38568	7.75212	693.317
Timp1	20870166	4571	77.2009	422.412			249.807	111.195	375.419		212.773	233.129
Cfp	20925454	6101	1582.58	1271.38	4799.35	517.665	2042.74	2295.92	4015.94	4932.99	1092.28	3084.28
Elk1	20933395	17213	1469.81	926.401	331.872	433.017	790.276	1769.1	653.552	370.552	418.541	802.936
Uxt	20951665	10352	71.9648	427.708	419.652	380.75	325.019	85.2012	474.283	397.07	407.123	340.919
A230072C01Rik	20961676	25673	94.6904	63.5389	94.6001	106.289	89.7795	58.8115	35.2778	44.1679	74.3641	53.1553
Zfp182	21026184	35929	151.964	139.911	100.919	234.174	156.742	140.634	70.3163	68.3802	116.299	98.9074
Zfp300	21078208	11490	88.7246	28.9734		26.3876	48.0286	83.2679				83.2679
Gm5124	21360865	3762	2066.26				2066.26	2205.42				2205.42
Agtr2	21484549	4284	98.3897			70.7736	84.5817	101.197				101.197
Klhl13	23219271	145890	108.109	116.376	78.078	43.643	86.5515	76.4418	130.042	7.77244	12.0986	56.5886
Wdr44	23692402	113624	46.931	58.8906	24.9872	39.1365	42.4863	48.943	48.2451	17.8801	33.9217	37.2475
Dock11	35887271	189299	25.8912	24.7965	9.39648	11.0782	17.7906	21.5592	28.9584	10.7323	14.8426	19.0231
Il13ra1	36112108	59154	37.616	459.788	626.838	528.781	413.256	38.6656	352.146	476.828	446.968	328.652
Zcchc12	36195904	3260	7793.78			93.0043	3943.39	5227.63				5227.63
Lonrf3	36328358	38499	297.643	19.0236	246.116	278.263	210.262	387.913	43.3355	191.446	498.703	280.349
Gm14569	36422381	91448	5.35953				5.35953	5.06763				5.06763
Pgrmc1	36598193	7886	8467.37	1975.65	102806	13315.5	31641.2	7664.16	1771.07	139170	12392.5	40249.4
Akap17b	36608173	37292	276.26	91.0551	170.611	127.374	166.325	306.264	52.4075	73.4825	83.0706	128.806
Slc25a43	36743570	33737	3.77718			11.2337	7.50546				13.8804	13.8804
Slc25a5	36795597	3211	18188.3	35602.4	68615.6	98767	55293.3	19078.7	49968.8	79470.5	121594	67528.1
Mdrl	36814768	2432	96.7339			228.559	162.646	104.497			192.55	148.524
C330007P06Rik	36827161	37142	351.536	304.743	527.715	531.282	428.819	286.571	264.379	536.808	509.165	399.231
Ube2a	36874295	9927	683.312	972.523	768.417	748.288	793.135	676.155	1133.23	928.086	729.361	866.709
Nkrf	36886440	17550	730.011	123.298	259.23	191.476	326.004	680.593	119.509	148.067	164.202	278.093
Sept6	36911272	78764	343.613	84.9549	24.3204	83.0829	133.993	416.985	71.4133	12.5969	88.7234	147.43
Rpl39	37082518	2704	2356.34	4555.28	5325.81	6634.24	4717.92	2139.55	6064.25	6395.08	3583.52	4545.6
Upf3b	37091678	18793	806.388	635.943	771.756	912.879	781.741	1100.13	585.923	749.19	925.796	840.26
Nkap	37126763	23983	203.952	220.706	216.795	292.874	233.582	253.07	286.209	234.431	295.888	267.4
Gm39503	37154190	18885	20.2432				20.2432	26.9141				26.9141
Ndufa1	37187588	3650	5121.4	49178.7	14769.8	20019.1	22272.2	4939.38	39832	18898.7	18129.3	20449.8
Rnf113a1	37191222	1245	1606.17	1149.79	1016.58	690	1115.64	1705.05	957.185	1252.32	723.327	1159.47
Zbtb33	38189793	7253	1140.66	1239.27	1891.2	2253.86	1631.25	1395.37	893.812	1882.57	1480	1412.94
Tmem255a	38196573	55923	365.466	7.73879		8.58425	127.263	297.792	10.2286			154.01
Lamp2	38399647	56813	621.134	1878.02	8038.52	7721.32	4564.75	566.519	1991.86	8335.31	6206.62	4275.08
LOC115489130	38442673	13569	67.9064	287.05	428.56	584.684	342.05	67.2047	224.831	400.426	525.632	304.523
Cul4b	38531616	44580	378.858	215.813	483.404	586.597	416.168	415.144	230.961	419.688	452.493	379.572
Mcts1	38600471	13053	554.964	415.716	922.449	774.264	666.848	461.543	478.394	778.216	458.102	544.064
C1galt1c1	38630783	4360	1133.12	1275.12	2290.9	3256.79	1988.98	1206.91	951.169	2958.34	2693.37	1952.45
Gria3	41400854	277747	248.812	8.03055	2.33999	38.9344	74.5291	264.594	6.6933		19.7133	97.0002
Thoc2	41794992	116945	161.941	205.245	226.981	300.528	223.674	186.505	155.299	152.311	255.659	187.444
Xiap	42059613	50051	723.069	643.847	1676.47	1035.87	1019.81	799.564	534.288	1965.35	821.898	1030.27
Stag2	42149297	127889	226.646	275.405	421.802	457.161	345.254	290.944	297.437	398.251	378.556	341.297
Tenm1	42527866	901302	43.1986				43.1986	39.6079				39.6079
Dcaf12l2	44365457	2880	146.355				146.355	93.4325				93.4325
Dcaf12l1	44786567	3630	3942.55	825.384	942.331	863.087	1643.34	3451.08	512.133	169.203	238.16	1092.64
Smarca1	47809370	83243	99.8571	15.5968		13.9621	43.1387	89.0742	28.0591		8.65459	41.9293
Ocrl	47912418	54010	493.657	227.443	117.801	316.236	288.784	504.027	249.768	106.723	205.419	266.484
Apln	48025146	9707	1424.86	1608.45		1428.98	1487.43	571.356	157.141		256.052	328.183
Xpnpep2	48106913	30069		80.8209		344.512	212.666		17.4381		80.2639	48.851
Sash3	48146436	15129	36.2835	118.824	85.9179	56.7817	74.4517	39.5246	182.744	109.302	190.478	130.512
Zdhhc9	48171967	36735	582.512	718.643	3008.62	1568.86	1469.66	574.202	608.58	3000.59	1805.25	1497.16
Utp14a	48256934	25516	236.262	382.274	392.794	198.042	302.343	263.644	283.959	222.198	287.993	264.449
Bcorl1	48341358	66710	223.496	233.547	230.232	196.948	221.056	232.608	177.209	225.221	289.426	231.116
Elf4	48411049	52083	13.3627	324.065	105.083	105.27	136.945	24.3972	280.975	117.021	206.795	157.297
Aifm1	48474944	38619	320.324	2096.44	2900.82	2791.65	2027.31	351.482	1918.12	3272.61	3195.59	2184.45
Rab33a	48513663	16577	409.196	24.0988		15.2417	149.512	485.17				485.17
Zfp280c	48541626	53022	139.949	74.7155	79.3522	91.9688	96.4965	138.434	52.1431	37.4253	64.5404	73.1357
Slc25a14	48623418	38880	259.178	33.3932	23.7546	70.1838	96.6273	289.91	66.2053	21.8735	75.9717	113.49
Rbmx2	48695004	15715	122.257	144.05	30.4736	73.9576	92.6846	156.008	118.297		96.2718	123.526
Enox2	49009707	278536	14.7104	28.4456	40.2812	38.0077	30.3613	16.9062	28.5799	39.0138	29.6155	28.5288
Arhgap36	49448360	51884	59.1346				59.1346	25.0671				25.0671
Igsf1	49782536	15371	331.613	1028.75			680.184	212.018	322.52			267.269
Gm35612	50537389	25209	6.99919				6.99919	26.0924	28.3636			27.228
Firre	50563120	72201	516.314	589.722	499.827	802.067	601.982	594.647	390.844	497.982	703.96	546.858
Stk26	50841174	51929	24.7282	26.9252		33.0856	28.2463	14.3939	12.8512		10.4051	12.55
Frmd7	50892645	50974	64.4209			5.45235	34.9366	6.15869				6.15869
Rap2c	51003912	16179	590.117	1222.23	1505.35	876.094	1048.45	491.561	1057.71	1410.48	743.634	925.847
Mbnl3	51113494	92496	2.33147	5.7586	15.1625	27.5891	12.7104	1.77782	7.2149	16.8563	29.2081	13.7643
Hs6st2	51386637	295068	64.88	3.04622		13.2724	27.0662	55.8819			2.07535	28.9786
Gpc4	52051007	113916	34.7638	248.109	660.314	1117.19	515.094	36.6132	215.082	598.9	1784.39	658.746
Gpc3	52272426	341548	8.89694	55.3626	5.40819	96.7599	41.6069	6.08388	20.3763	4.0116	88.2751	29.6867
Ccdc160	52791200	8274	88.8539			476.375	282.614	95.7587			426.653	261.206
Phf6	52912214	44747	176.345	92.2524	110.844	211.177	147.655	224.504	117.18	112.977	183.542	159.551
Hprt	52988078	33582	782.858	652.288	669.22	687.668	698.009	852.027	889.992	830.075	612.483	796.144
C430049B03Rik	53053112	4078		114.288		198.263	156.276			115.858	220.83	168.344
Fam122b	53243415	26435	90.4777	163.713	100.931	163.439	129.64	88.7847	210.975	101.875	223.475	156.277
Mospd1	53344594	26064	111.322	426.604	224.422	372.246	283.648	113.564	455.39	188.523	190.723	237.05
AW822252	53696922	19656	32.4152			66.8417	49.6285	16.7319			377.517	197.124
Xlr	53777118	20598	8.566	21.0106	23.2495		17.6087	10.8864				10.8864
Zfp449	56346397	19277	111.362	257.316		140.244	169.64	100.814	207.714		72.8768	127.135
Smim10l2a	56374517	3953	1443.2	101.059		153.399	565.887	1236.63			100.237	668.432
Gm39514	56387228	8607	56.9441				56.9441	55.5797				55.5797
Ints6l	56454825	53018	601.254	352.257	111.618	487.519	388.162	464.396	162.735	59.7067	242.554	232.348
Mmgt1	56585512	12432	1133.04	1928.02	1328.97	2540.44	1732.62	1013.69	1763.77	1105.92	1926.84	1452.55
Slc9a6	56609556	54674	795.678	364.116	213.971	453.344	456.777	847.068	353.973	162.461	343.917	426.855
Fhl1	56731209	62137	580.535	1115.45	78.1714	896.191	667.587	604.108	2098.9	50.9444	1266.1	1005.01
Map7d3	56794833	27657		12.0369		20.0982	16.0675		34.4707		14.3269	24.3988
Adgrg4	56894234	86125				22.2958	22.2958				20.9125	20.9125
Htatsf1	57053570	13613	2335.92	5091.51	2100.69	3218.36	3186.62	2797	5875.75	1638.17	3101.26	3353.05
Arhgef6	57231485	107273	61.4058	413.055	52.2954	95.3903	155.537	53.931	477.242	42.2817	64.4726	159.482
Rbmx	57383348	9698	2574.41	2996.76	1516.69	3308.73	2599.15	2524.93	2413.37	1105.9	2670.61	2178.7
Gpr101	57496668	7089	477.051				477.051	301.557				301.557
Zic3	58030628	6002	457.291				457.291	722.304				722.304
Fgf13	59062139	523433	47.3607	79.5003		0.772322	42.5445	44.582	85.6035			65.0928
Gm39518	59306935	23204	5.49176	30.1284			17.8101		20.5429			20.5429
Gm36631	59589288	102790		7.44898			7.44898		15.3034			15.3034
F9	59999329	31431			4478.39		4478.39			6062.36		6062.36
Mcf2	60055956	123228	26.8867				26.8867	24.02				24.02
Atp11c	60223283	181570	30.2325	23.2852	510.735	61.506	156.44	33.6742	19.1648	367.68	38.8845	114.851
Sox3	60891366	2064	251.708				251.708	152.099				152.099
Cdr1os	61116378	23082	71.3455				71.3455	71.8898				71.8898
Cdr1	61183246	2312	10942.9				10942.9	18854.6				18854.6
C030023E24Rik	61191293	2872	1716.78				1716.78	2576.55				2576.55
Gm4988	61288194	4286	663.249				663.249	770.829				770.829
Ldoc1	61709611	1339	1969.26				1969.26	5057.49				5057.49
Slitrk4	64264883	12462	1102.79	117.54		36.4942	418.94	1324.34	156.827			740.583
Slitrk2	66648951	12451	909.303	32.0846			470.694	986.928				986.928
Fmr1	68678536	39427	661.579	303.969	622.932	1006.75	648.808	712.065	276.864	502.102	933.73	606.19
Aff2	69360190	511864	22.1761	13.723		1.62892	12.5093	18.3702	6.14631		2.25196	8.92282
Ids	70343069	42765	2953.2	494.317	380.74	1037.47	1216.43	2691.66	513.851	207.702	1136.29	1137.37
1110012L19Rik	70385913	3503	699.569	1511.04	1855.34	1334.35	1350.08	780.96	1646.53	1955.69	1501.33	1471.13
Tmem185a	70459753	17427	834.722	788.946	1258.19	998.932	970.197	874.117	615.439	919.071	789.596	799.556
Mamld1	71050036	106020	228.093	113.041	15.1642	28.5978	96.2239	260.434	82.2789	8.9128	36.6944	97.0799
Mtm1	71210767	104646	27.8205	108.48	67.3371	62.5341	66.543	31.7138	92.014	80.8169	47.1587	62.9259
Mtmr1	71364760	54436	289.555	336.354	427.928	360.176	353.503	341.627	318.743	367.135	273.293	325.199
Cd99l2	71420060	72806	552.549	1011.43	416.271	491.4	617.914	536.525	1069.16	406.885	510.101	630.669
Hmgb3	71555917	4756	711.063	4458.79	668.885	1811.56	1912.57	421.193	3147.12	566.246	1575.38	1427.48
Gpr50	71663667	5590	64.8815				64.8815	29.417				29.417
Vma21	71812752	11954	874.948	387.098	1121.72	1230.12	903.472	840.376	315.021	1063.19	693.073	727.915
Gm1141	71932438	8433	34.8714				34.8714	54.9538				54.9538
Prrg3	71962164	10558	1825.29	1169.8	158.754	222.557	844.101	1432.9	505.663	67.1246	61.4123	516.776
Gabra3	72432676	224243	134.811	8.16514	10.5254	20.1685	43.4176	110.997				110.997
Gabrq	72825163	17444	236.574				236.574	116.55				116.55
Cetn2	72913565	4779	1372.21	2013.17	1646.27	4419.86	2362.88	1529.64	2034.78	1532.38	3361.72	2114.63
Nsdhl	72918521	40007	200.913	100.686	2182	858.9	835.625	163.665	115.574	3098.84	1116.48	1123.64
Zfp185	72987252	44291	4.86898	18.7908		45.6367	23.0988	4.72531			91.9025	48.3139
Pnma3	73064787	3404	146.863				146.863	92.2248				92.2248
F8a	73228306	2489	137.84	227.376	137.431	142.116	161.191	126.128				126.128
Zfp275	73342593	16487	881.125	700.661	724.092	475.072	695.237	939.368	896.283	759.41	605.205	800.066
Zfp92	73410949	17433	103.461				103.461	84.0372				84.0372
Haus7	73437315	21714	149.875	216.172	444.242	226.9	259.297	159.034	182.206	417.766	263.768	255.694
Bgn	73483601	12335	882.094	27037.2	10615.6	15034.8	13392.4	803.512	16226.8	5370.08	21125.3	10881.4
Atp2b3	73502749	70526	2215.49			30.0933	1122.79	2849.47				2849.47
LOC115489135	73582728	5933	26.4348				26.4348	27.7164				27.7164
Dusp9	73639389	4125	66.5373			1696.66	881.599				2506.24	2506.24
Pnck	73655992	4125	5674.68	1404.25		159.253	2412.73	6207.99	912.91		104.79	2408.56
Gm32261	73670412	2712	853.008	748.79		568.303	723.367	815.812	333.956		464.882	538.216
Slc6a8	73673133	9369	7184.63	17833.8	394.313	20838.1	11562.7	8029.07	21933.6	342.916	34726	16257.9
Bcap31	73686178	31637	781.413	1132.24	3509.65	2569.18	1998.12	618.532	1175.23	3631.95	2688.22	2028.48
Abcd1	73716597	21937	359.261	1833.2	1245.89	647.289	1021.41	364.581	1697.07	2108.52	819.384	1247.39
Plxnb3	73756556	15954	1469.06	292.131		25.339	595.512	846.128	194.209			520.168
Srpk3	73772608	6317	527.593	3430.76		87.9936	1348.78	575.06	3667.33		79.8328	1440.74
Idh3g	73778963	7934	8160.4	51517.6	7174.16	21769.5	22155.4	9289.08	58872.8	7157.88	23000.5	24580.1
Ssr4	73787023	3805	2820.92	5923.17	11597	5332.13	6418.3	2797.33	5136.35	15335	6702.59	7492.82
Pdzd4	73793357	31686	1667.76	92.456	26.9887	59.8044	461.752	2073.05	54.1577		72.7574	733.323
L1cam	73853780	27058	3461.15	184.551	15.1704	1631.31	1323.05	3729.84	206.118		3240.33	2392.1
Avpr2	73891765	2663	51.5333			2656.6	1354.07	56.1367			4152.71	2104.42
Arhgap4	73894352	16993	107.294	270.352	362.337	263.174	250.789	171.547	575.054	364.228	415.48	381.577
Naa10	73916870	5074	1504.94	4225.28	3653.92	2126.26	2877.6	1776.58	2846.54	2942.45	2662.23	2556.95
Renbp	73922121	8729	224.593	331.799	376.198	4877.25	1452.46	294.565	671.685	362.645	6280.79	1902.42
Hcfc1	73942792	24203	3110.85	4027.37	2394.17	3116.12	3162.13	3061.12	3147.26	1885.73	3202.86	2824.24
Irak1	74013914	10007	1978.69	6008.05	4454	4332.64	4193.35	2336.42	5549.41	5108.52	5374.28	4592.16
Mecp2	74026592	59098	1168.03	921.011	340.92	732.359	790.58	1319.17	845.305	347.767	743.011	813.812
Flna	74223461	26393	2714.56	12938.8	1918.15	6163.13	5933.66	2436.12	10280.2	2096.24	8816.74	5907.32
Emd	74254674	6889	1698.94	4223.53	1633.62	1841.14	2349.31	1731.67	3743.4	1529.4	1966.06	2242.63
Rpl10	74270816	2319	8360.96	19064.1	33395.3	20690.2	20377.6	9824.31	27811.3	43946.2	21746.6	25832.1
Dnase1l1	74273217	9116	69.894	996.961	476.551	898.008	610.354	68.8752	1119.01	321.336	900.938	602.54
Taz	74281900	13419	1343.36	2944.76	1863.41	2071.15	2055.67	1666.59	3037.18	2042.11	2295.15	2260.26
Atp6ap1	74297097	7624	16015	12623.7	8336.29	15168.3	13035.8	16459	12992.3	6587.52	15393.3	12858.1
Gdi1	74305012	6855	43307.7	14039.8	11347.3	12568.6	20315.9	52004.9	16181.3	9918.02	22516.9	25155.3
Fam50a	74313033	7116	1035.89	1801.13	2187.19	2116.17	1785.09	1422.23	2505.31	1932.1	3664.94	2381.14
Gm39520	74318368	9922	25.6865				25.6865	45.2001				45.2001
Plxna3	74328290	16399	1555.32	213.153	85.5217	223.404	519.351	1693.74	133.71	34.5729	226.248	522.067
Lage3	74352162	1456	2935.32	6653.52	8622.13	6941.26	6288.06	2330.68	6122.17	6652.19	7817.9	5730.73
Ubl4a	74365718	2830	4759.17	10434.2	4206.33	4214	5903.41	4896.79	9735.68	3305.6	3423.97	5340.51
Slc10a3	74369217	4132	192.157	660.653	786.454	788.804	607.017	119.391	611.421	388.768	531.782	412.841
Fam3a	74384210	9086	783.24	1502.21	1385.43	1443.23	1278.53	654.829	1285.34	1627.58	1839.54	1351.82
Ikbkg	74393233	63559	258.481	534.772	954.743	457.152	551.287	240.847	433.487	832.555	409.756	479.161
G6pdx	74409483	19397	985.442	312.361	289.214	1249.18	709.048	969.536	562.764	618.687	1166.24	829.308
Gab3	74988545	96360	4.88287	8.29152	4.61484	4.71971	5.62724	9.61862	11.8724	5.39346	6.72884	8.40334
Dkc1	75095854	13922	745.633	1030.61	1135.14	903.789	953.794	892.313	811.469	661.767	755.519	780.267
Mpp1	75109733	21283	613.483	574.054	1284.17	3314.53	1446.56	715.044	562.168	763.655	3178.54	1304.85
F8	75170344	212394	6.46125	9.87457	100.497	44.0148	40.2119	4.22306	9.87496	92.5386	19.843	31.6199
Fundc2	75382399	14759	903.924	4614.97	234.085	1884.82	1909.45	803.219	3814.33	147.256	1435.11	1549.98
Cmc4	75404846	11738	94.3659	96.4283	61.1977	170.048	105.51	62.4051	81.2196	76.4771	110.477	82.6447
Mtcp1	75410442	6142	193.111	265.587	267.326	468.959	298.746	275.034	209.546	207.695	504.374	299.162
Brcc3	75416628	39074	265.417	404.693	360.678	456.516	371.826	273.55	347.682	295.035	448.036	341.076
Vbp1	75514297	20649	708.748	917.346	347.881	725.596	674.893	790.572	761.798	311.18	666.39	632.485
LOC115489095	75551117	3620	40.6175			118.653	79.6354	66.0738				66.0738
Rab39b	75572045	6186	1711.37			142.954	927.164	1810.05			186.339	998.193
4933407K13Rik	75725458	39241	23.2313	16.9672	23.5361	36.7007	25.1088	27.0481	17.0064	13.2442	34.8825	23.0453
Pls3	75785653	89529	546.455	541.399	928.819	671.665	672.085	462.357	341.287	766.257	529.086	524.747
Tbl1x	77509549	153173	213.169	345.569	332.077	354.811	311.407	200.561	333.298	268.663	307.602	277.531
Prkx	77760972	35263	200.145	576.822	153.267	488.657	354.723	257.752	675.89	156.761	639.469	432.468
Prrg1	78449610	134304	14.8162	49.079	3.56574	15.0501	20.6278	7.34637	18.1012		8.31452	11.254
Cfap47	79266558	250793	0.938051			1.1082	1.02312	2.08627				2.08627
Tmem47	81070644	27231	1663.06	443.775	108.03	148.455	590.831	1191.83	434.123	123.187	148.156	474.324
Dmd	82814664	2390386	9.9033	34.9702	13.2654	4.79874	15.7344	9.78107	35.0571	8.89439	5.5154	14.812
Tab3	85573854	60615	154.761	160.37	122.459	170.9	152.123	141.81	105.378	125.492	168.773	135.363
Gk	85701937	74882	101.974	232.956	952.442	3296.53	1145.97	93.0307	203.703	796.258	3370.21	1115.8
5430427O19Rik	85776968	114531	0.941457	3.77868	3.584	3.52969	2.95846		5.8268	4.12524	5.34675	5.0996
Il1rapl1	86740937	1375011	3.25792				3.25792	3.52255				3.52255
Arx	93286507	11850	259.742				259.742	290.153				290.153
Pola1	93304766	327621	7.06108	12.3968	16.1834	15.5011	12.7856	7.66576	15.4227	12.4022	9.89544	11.3465
Pcyt1b	93654863	95088	222.256	4.20122	4.31684		76.9248	189.129				189.129
LOC105243701	93713052	27109	9.76295				9.76295	7.16882				7.16882
Pdk3	93764616	67534	133.826	32.5343		273.486	146.615	95.848	37.4092		148.815	94.024
Zfx	94074631	76014	113.867	201.458	188.552	277.877	195.438	138.648	221.364	151.037	223.673	183.68
Eif2s3x	94188709	23942	406.965	812.03	704.363	568.811	623.042	257.25	408.149	477.559	464.903	401.965
Klhl15	94232278	45446	117.121	58.6022	75.2687	104.521	88.8781	117.104	53.4933	77.9718	77.6774	81.5617
Apoo	94367010	50083	15.0706	74.4471	23.9049	69.6191	45.7604	7.46221	29.5051		12.9463	16.6379
Gm14827	94442732	4995	647.604	106.636			377.12	383.082				383.082
Maged1	94535474	6551	29164.7	14848.8	8787.93	11801.9	16150.8	27098.4	16044.5	7522.26	11277.7	15485.7
Gspt2	94636069	2493	3778.61	280.425	164.653	638.495	1215.55	4197.53	286.81		549.067	1677.8
Zxdb	94724569	5622	479.482	94.7434	152.111	364.027	272.591	382.904	228.927		166.589	259.473
Gm39526	94730610	16305	17.4344	22.4591	79.721	51.1367	42.6878	12.8359			55.2311	34.0335
Zxda	94791285	7004	121.76	128.333	205.122	281.377	184.148	91.7783	115.699	155.151	159.434	130.515
Spin4	95022507	4175	100.958	239.213		205.76	181.977	78.7742	137.009		129.419	115.068
Arhgef9	95048930	147923	802.887	128.73	26.8245	29.0371	246.87	726.626	74.1169		14.8545	271.866
Amer1	95420313	24527	280.159	400.403	285.904	402.784	342.312	303.531	217.67	254.274	298.137	268.403
Asb12	95469527	88477		88.7977			88.7977		51.7209			51.7209
Zc4h2	95639187	19322	256.195	84.4236	30.0959	90.227	115.235	294.775	49.3404		57.7928	133.969
Zc3h12b	95711583	221073	36.7578	5.87285		8.45737	17.0293	39.3555	2.58744		6.35467	16.0992
Las1l	95920045	36929	746.412	1433.34	996.678	1227.42	1100.96	843.217	1436.66	845.679	1270.01	1098.89
Msn	96096045	72508	236.177	2248.35	431.192	1476.78	1098.12	242.253	2434.4	449.609	2274.33	1350.15
F630028O10Rik	96239926	3716			193.31		193.31			127.144		127.144
Vsig4	96247201	46237		20.8799	553.378		287.129		86.5994	425.085		255.842
Heph	96455436	119049	31.3711	26.8451	14.3666	139.437	53.005	30.7651	8.80891	3.96868	49.0178	23.1401
Gpr165	96713468	5920	935.53				935.53	497.465				497.465
Pgr15l	97072596	9508	49.4861				49.4861	22.0119				22.0119
Eda2r	97333837	43397	4.96928	76.7114	15.7645	11.062	27.1268	3.44475	47.2317	11.9758	14.9409	19.3983
Ar	98148757	174461	55.0066	34.5382	88.8198	279.221	114.396	48.6707	27.8693	151.657	329.946	139.536
Ophn1	98554280	336802	53.2899	28.961	5.78909	14.4034	25.6108	57.3907	20.9465	4.06813	13.0482	23.8634
Yipf6	98936316	12705	1307.75	1538.1	2258.9	2951.2	2013.99	1479.03	1215.61	1881.69	3070.56	1911.72
Stard8	99002933	71795	151.688	728.454	217.26	1073.01	542.602	120.351	699.132	199.398	1110.83	532.428
Efnb1	99136061	12961	337.308	1520.56	802.315	1187.18	961.842	400.229	1265.16	1250.34	1934.35	1212.52
Pja1	99465734	5534	15371.3	4644.06	7225.79	6437.53	8419.68	16570	4005.33	7726.47	7615.72	8979.38
Tmem28	99820164	28625	395.177			76.7915	235.984	498.742		39.613	133.39	223.915
Eda	99975606	425154	4.01175	8.37833	2.73554	3.98169	4.77683	3.44586	3.81204	1.5558	3.38905	3.05069
Awat2	100402221	92057	1.27778		8.54636	4.11693	4.64702			12.3176		12.3176
Igbp1	100494291	21834	453.888	1236.54	2000.63	1773.98	1366.26	619.631	1309.91	1813.35	1860.97	1400.97
P2ry4	100588358	6569			1692.37		1692.37			1028.51		1028.51
Arr3	100605480	13013	34.6506				34.6506	24.1246				24.1246
Pdzd11	100622871	3077	2570.85	3061.81	3535.17	4540.85	3427.17	2623.52	3841.93	2410.7	3980.3	3214.11
Kif4	100626065	101206	4.45536	5.92088		5.99162	5.45595	4.28361	5.18097		3.91517	4.45992
Gdpd2	100729836	9065	439.025			86.4039	262.714	290.244			51.6583	170.951
Dlg3	100767411	50999	1138.44	174.942	262.256	429.533	501.293	1444.53	136.463	354.821	345.391	570.302
Slc7a3	101079146	11306	454.311			26.8171	240.564	133.546				133.546
Snx12	101089367	133216	189.181	188.923	111.954	194.405	171.116	226.119	220.061	126.615	282.839	213.908
Foxo4	101254261	6612	1838.31	9415.18	5126.85	4386.81	5191.79	2217.96	10525.6	6452.48	6112.58	6327.14
Il2rg	101264385	3870	124.113	2107.54	786.664	698.574	929.222	123.611	2598.94	1416.18	1694.04	1458.19
Med12	101274091	24843	1535.68	2554.11	1480.18	1913.04	1870.75	1690.31	2125.99	1287.53	2024.16	1782
Nlgn3	101299179	22171	1924.13	46.5475		33.0485	667.909	1761.19	36.5501		24.3708	607.37
Gjb1	101376376	9253	1178.02		72564.7	2310.08	25350.9	672.092		72256.4	3425.82	25451.4
Zmym3	101404384	17001	3321.08	1511.69	645.863	1429.68	1727.08	3810.06	1062.65	691.985	1279.75	1711.11
Nono	101429560	19033	2220.76	2994.45	4128.23	3762.11	3276.39	2586.44	2910.21	3150.11	5028.62	3418.84
Itgb1bp2	101449088	17034	24.1693	5501.51	20.0814		1848.59	22.8178	4505.41	30.5104	23.2616	1145.5
Taf1	101527572	74217	533.723	433.753	271.931	623.68	465.772	543.849	368.024	294.747	659.114	466.434
Ogt	101640011	44340	2508.73	1971.6	1676.39	3306.71	2365.86	2865.09	1737.28	1320.22	2407.95	2082.64
Cxcr3	101731535	2612			170.247	222.482	196.364		346.741	253.237	661.961	420.646
Nhsl2	101849261	242794	167.185	37.8435	10.1439	83.5636	74.6841	138.597	35.5358	7.78384	72.4013	63.5796
Rtl5	102066542	4765	3028.14	726.592	272.791	2094.47	1530.5	2581.99	950.355	337.123	1073.47	1235.73
Pin4	102119469	8204	133.821	105.504	183.458	203.263	156.511	151.241	168.499	132.457	285.399	184.399
Ercc6l	102142820	14271	6.86873			30.0977	18.4832	17.8079	56.7832		42.91	39.167
Rps4x	102184941	4450	7901.37	22226.1	25551.2	20230	18977.1	5979.68	18424.4	15787.8	13388.7	13395.2
Cited1	102247378	4803	220.415	69.3118		68.3865	119.371	164.961				164.961
Hdac8	102284638	220743	31.3508	11.9141	9.29768	22.5486	18.7778	32.5744	12.9565	12.2	21.3771	19.777
Gm32262	102296353	208973	20.4047	5.89429	3.43747	9.67251	9.85224	12.5189	4.79021	2.48699	8.61875	7.10371
Phka1	102513975	130326	157.499	295.033	61.4179	107.016	155.241	167.815	430.863	47.8536	66.6117	178.286
Dmrtc1a	102903216	6929	103.272				103.272	75.5119				75.5119
Gm5126	102932047	2176	441.467				441.467	583.953				583.953
Nap1l2	103184059	2605	18129.7				18129.7	18685.1				18685.1
Chic1	103356403	52689	290.225	27.1687	142.179	198.527	164.525	311.53	25.3316	62.7697	142.203	135.459
Xist	103460373	22860	11559.2	10365.8	24668.9	27413.7	18501.9	7.1934		20.6679	17.3333	15.0648
Jpx	103493558	12867	192.741	150.062	239.263	159.055	185.28	54.6057		113.83	67.189	78.5415
Ftx	103560910	62844	254.09	36.5515	50.6208	87.244	107.127	347.302	29.5819	30.8242	72.2223	119.982
Mir421	103572921	75	8626.08				8626.08	14351.2				14351.2
Mir374b	103573060	94	1877.05				1877.05	1908.41				1908.41
Slc16a2	103697414	124574	6.76709	9.08597	107.09	64.6998	46.9106	4.9201	5.35705	52.3388	69.6874	33.0758
Rlim	103957163	24133	1005.7	957.344	1414.59	1625.92	1250.89	1041.92	961.928	1008.25	1674.73	1171.71
Nexmif	104076761	125022	87.1865	3.19532		16.1675	35.5164	69.2325			10.3724	39.8025
Abcb7	104280565	133281	125.691	231.293	333.902	284.356	243.811	129.1	134.118	283.592	226.215	193.256
Uprt	104482803	29424	271.177	336.027	179.031	429.346	303.896	213.386	243.005	122.035	282.797	215.306
Zdhhc15	104536969	134121	18.7831	6.2053		14.6939	13.2274	13.5982			9.40017	11.4992
Magee2	104854952	2315	927.308				927.308	639.296				639.296
5530601H04Rik	105040854	29270	126.59	71.6536	80.6374	110.491	97.343	101.125	43.971	79.0943	78.7629	75.7384
Pbdc1	105079731	37363	141.409	215.622	190.428	261.027	202.122	136.436	181.164	182.093	256.451	189.036
Magee1	105120378	3583	19366.7	1821.08	496.44	1022.49	5676.68	21679	1277.17	527.455	844.494	6082.04
Gm33605	105146942	35522	18.2128				18.2128	21.463				21.463
E530001F21Rik	105164378	1127	582.749				582.749	358.144				358.144
LOC108168481	105286953	52544	349.978				349.978	425.624				425.624
5330434G04Rik	105372994	18760	103.98				103.98	105.186				105.186
Fgf16	105764477	12055	14.6365	1135			574.816		525.908			525.908
Atrx	105797615	131757	528.37	489.919	454.074	602.904	518.816	593.511	350.932	299.423	485.55	432.354
Gm14853	105844216	4859	117.007	89.0669	133.757	88.3978	107.057	67.6852			96.3742	82.0297
Magt1	105968084	43718	192.379	788.134	1854.38	1555.22	1097.53	207.561	432.868	1179.06	1287.02	776.627
Cox7b	106015700	6750	5351.36	47992.5	15187.7	15721.2	21063.2	5618.68	48232.7	18786.7	12978.5	21404.2
Atp7a	106027224	100937	69.8247	94.6567	89.806	343.935	149.556	67.0912	133.648	80.51	243.388	131.159
Tlr13	106143275	17218	23.911	58.0041	93.3738	39.6206	53.7274	66.8538	260.238	230.499	142.263	174.963
Pgk1	106187100	16599	2415.9	6125.01	4410.03	5715.67	4666.65	2040.78	5203.57	5345.47	5800.71	4597.63
Taf9b	106206874	14284	593.604	510.404	43.1055	557.186	426.075	596.544	620.709		491.755	569.67
Cysltr1	106576509	27170	7.21558	20.8295	12.5898	13.019	13.4135	9.90377	43.8607		22.5384	25.4343
Rtl3	106837082	3457		125.188			125.188		744.594			744.594
Lpar4	106920625	13274	32.4924	55.1748		36.1652	41.2775	22.524				22.524
P2ry10	107088492	16482			26.9801		26.9801				34.9683	34.9683
Itm2a	107397195	6165	2121.06	982.784	94.3248	209.015	851.797	1282.75	347.94		75.9582	568.881
2610002M06Rik	107782751	33583	626.093	238.901	511.322	455.924	458.06	535.505	315.107	461.452	358.254	417.58
Brwd3	108735845	98517	64.0775	54.4045	98.9564	93.0968	77.6338	62.6696	32.4182	73.3757	79.3438	61.9518
Hmgn5	109004537	8843	672.853	2303.94	5957.05	3717.21	3162.76	931.472	3110.29	7266.26	5336.25	4161.07
Sh3bgrl	109095407	67060	255.51	266.582	920.712	589.268	508.018	181.905	314.184	417.09	371.175	321.088
Gm6377	109196756	3689			176.179	68.4906	122.335			204.919		204.919
Pou3f4	110814379	4729	694.395				694.395	774.488				774.488
Hdx	111575204	121875	9.08855				9.08855	6.50098				6.50098
Apool	112311352	61403	17.5604	280.299	197.208	257.176	188.061	16.5553	250.748	158.507	201.219	156.757
Zfp711	112600526	34544	99.6014	18.3105		54.1251	57.3457	84.3878			40.6683	62.5281
Chm	113040592	144947	81.2203	56.959	55.4586	78.0923	67.9325	77.558	68.0748	43.6785	51.9399	60.3128
Klhl4	114474333	86796	94.3013	65.9703	9.06438	16.8837	46.5549	68.2045	24.7137	6.53211	7.47028	26.7302
Pabpc5	119927196	2969	118.857				118.857	95.6668				95.6668
Gm30577	120280890	9344	28.3245				28.3245	25.5979				25.5979
Pcdh11x	120290238	620384	9.9701				9.9701	6.09646				6.09646
Nap1l3	122394560	2825	6127.78	377.096	169.519	465.076	1784.87	5730.97	523.08	284.317	459.038	1749.35
Cldn34c1	123103523	42131	9.30656	12.6426		14.3929	12.114	5.67722				5.67722
Diaph2	129749668	716166	11.7574	20.3136	33.9599	29.3528	23.8459	11.4807	18.1042	26.6526	26.3561	20.6484
Pcdh19	133582860	106184	147.888	108.163		16.8942	90.982	109.813	94.2725		22.0505	75.3786
Tspan6	133891068	10140	358.647	341.441		448.512	382.866	287.485	319.666		355.244	320.798
Srpx2	133908416	24032	24.4733	267.354	89.6728	206.066	146.892	23.016	208.269	39.3199	283.293	138.474
Sytl4	133936385	45436	13.8074	58.6151	51.194	155.147	69.6909	10.8575	19.9333	21.8369	88.0009	35.1572
Cstf2	134059176	27646	1401.25	402.193	435.532	530.986	692.49	1380.5	289.669	331.544	577.213	644.731
Xkrx	134149037	36460	19.0885	51.1318		22.8684	31.0296	27.8811	19.611		13.8317	20.4413
Trmt2b	134222955	54068	118.931	679.133	432.106	460.294	422.616	186.353	676.208	397.597	417.726	419.471
Tmem35a	134295225	10744	1780.01	508.157		837.189	1041.78	1895.09	133.101		449.266	825.817
Drp2	134404124	52450	533.009	26.6578			279.834	463.439	14.5412			238.99
Timm8a1	134537256	4414	117.699	211.177	836.954	194.619	340.112	84.6692	129.591	727.861	146.894	272.254
Btk	134542334	41294	7.1214	29.8287	46.3886	14.0728	24.3529	12.3086	78.4959	64.0727	28.7867	45.916
Rpl36a	134585654	2408	7294.78	19520.8	22259.9	16851.1	16481.6	7431.14	16153.2	20798	14839.5	14805.5
Gla	134588169	12836	397.104	173.766	295.804	269.669	284.086	362.2	155.971	555.801	370.432	361.101
Hnrnph2	134601179	5881	4573.66	4839.88	4170.4	4536.83	4530.19	4583.13	4587.65	3502.73	4930.7	4401.06
Armcx4	134685650	12125	3696.2	1647.36	290.58	802.266	1609.1	3140.26	750.891	993.643	475.338	1340.03
Armcx1	134717913	4004	6078.74	1080.86	469.871	1628.04	2314.38	6851.09	761.923	613.594	1394.45	2405.26
Armcx6	134748455	8211	260.25	117.577	45.8254	113.853	134.376	284.018			87.7401	185.879
Armcx3	134756552	4905	1708.67	1038.42	327.77	649.039	930.974	1676.26	942.666	154.118	660.949	858.498
Armcx2	134804142	5079	5623.96	2051.57	478.179	1397.87	2387.89	5080.19	882.215	288.373	1184.41	1858.8
Zmat1	134971372	37837	131.607	134.615	84.0768	154.921	126.305	173.842	120.943	169.822	118.051	145.664
3632454L22Rik	135022410	37926	40.8367				40.8367	71.7385				71.7385
Tceal6	135208686	2001	9190.02				9190.02	10018.4				10018.4
Gprasp1	135742692	60776	4074.91	490.79	112.566	393.277	1267.89	4163.81	530.2	118.941	395.328	1302.07
Armcx5	135742692	4636	892.277	732.448	265.625	425.1	578.862	857.741	688.9	254.782	372.96	543.596
Gprasp2	135839034	5696	9582.09	362.361		257.275	3400.57	10408.8	309.64		183.397	3633.94
Bhlhb9	135841639	49442	381.254	234.317	39.4356	175.793	207.7	407.579	153.294		58.2852	206.386
Gm31214	135934920	48730	13.8798			5.70342	9.79162	6.13552				6.13552
Arxes2	135993820	1539	4165.53			673.108	2419.32	2914.07				2914.07
Arxes1	136033367	1579	2663.21				2663.21	2868.65				2868.65
Bex2	136066565	1671	35179.4			241.926	17710.7	31213.5				31213.5
Bex4	136138996	1447	1375.18	299.085		2427.09	1367.12	909.142			846.398	877.77
Tceal8	136168984	3267	3054.43	3046.79	3507.57	5815.78	3856.14	2686	2640.92	650.782	3936.26	2478.49
Gm41901	136189900	10752	24.6153				24.6153	20.8555				20.8555
Tceal5	136200948	2936	6931.1	136.065		103.268	2390.14	8666.05			282.186	4474.12
Bex1	136213972	1541	9668.78	475.269		918.174	3687.41	8129.41			701.266	4415.34
Tceal9	136245080	2059	9369.14	6499.64	4236.37	18443.4	9637.15	8748.8	4352.38	3212.5	20398.9	9178.14
Bex3	136270253	1725	41010.8	5152.79	773.367	14910.7	15461.9	38512.6	2348.85	465.62	17144.2	14617.8
Tceal3	136590837	77541	444.476	10.7332		10.1011	155.103	437.25	7.37692		15.7947	153.474
Tceal1	136707982	1891	4463.16	3327.29	397.962	1763.69	2488.02	4031.78	2218.28		1276.28	2508.78
Morf4l2	136732942	10744	3771.68	2500.5	3508.53	2278.75	3014.87	4227.07	3216.6	3834.62	3154.92	3608.3
BC065397	136742957	60407	22.069	24.2485	16.4218	22.1681	21.2268	13.8586	22.8842	7.8214	18.4858	15.7625
Glra4	136754515	25626	13.0056				13.0056	14.584				14.584
Plp1	136820148	18434	40292.6	227.547	51.9575	132.951	10176.3	16606	237.899	35.8823	107.475	4246.81
Rab9b	136858147	10409	1258.14	35.1806			646.659	1207.83				1207.83
Slc25a53	136981116	57186	44.7385	11.6429		12.3711	22.9175	48.3615	15.8376	19.8287	27.0859	27.7784
Zcchc18	136992379	6093	15098.5			132.696	7615.6	14306.4			242.391	7274.38
Fam199x	137049594	32909	202.249	148.704	206.847	297.89	213.922	170.801	105.739	133.518	224.39	158.612
Il1rapl2	137570754	1278323	1.12722				1.12722	0.795218				0.795218
Nrk	138914231	96301	49.3676	15.2104			32.289	70.321	6.92982			38.6254
Serpina7	139079249	6021			1056.71		1056.71			1286.91		1286.91
Pwwp3b	139209977	28358	59.8	59.8707		81.0784	66.9164	49.0259	68.9181		29.2157	49.0532
Platr21	139240226	117512				4.5152	4.5152				6.13073	6.13073
Radx	139480367	74217				31.3202	31.3202		10.2764		8.25106	9.26374
Rnf128	139563340	109805	51.8662	322.885	735.814	688.69	449.814	60.856	391.57	728.462	541.285	430.543
Tbc1d8b	139684964	69257	42.3193	108.153	236.088	278.356	166.229	53.5311	82.5929	239.45	227.811	150.846
Cldn2	139800808	10578	141.781		7094.85	26797.2	11344.6	203.506		2889.83	29177	10756.8
Morc4	139821635	50057	46.9978	67.8352	45.1013	156.472	79.1015	61.2219	95.227	24.5403	151.839	83.2069
Rbm41	139889511	109084	42.0548	39.6737	30.4173	50.7251	40.7177	51.8022	45.0092	28.153	36.6544	40.4047
Nup62cl	140006802	55905	1.92874			10.8468	6.38775	4.01105				4.01105
Frmpd3	140277123	158344	135.016			9.89303	72.4545	103.567			2.72988	53.1486
Gm32113	140333846	52097	109.13	107.993			108.562	55.3812	57.6438			56.5125
Prps1	140456603	19537	931.719	957.631	1442.71	825.092	1039.29	1333.7	895.433	993.93	942.166	1041.31
Tsc22d3	140539528	60994	707.447	1341.03	982.555	485.904	879.234	797.777	2144.48	3717.37	1704.41	2091.01
Mid2	140664304	103411	113.938	150.017	47.9636	165.899	119.454	122.877	130.45	36.5506	124.356	103.558
Col4a5	141475370	213866	13.0169	178.698	10.2364	140.232	85.546	12.8616	132.394		112.68	85.9788
Irs4	141710998	14219	117.885				117.885	42.0541				42.0541
Gucy2f	142079286	117990	3.24004			3.85449	3.54726	1.90048				1.90048
Nxt2	142226770	12930	692.155	262.616	1010.59	1750.85	929.053	775.786	176.957	697.922	1328.88	744.885
Kcne1l	142304753	1445	2421.76			489.587	1455.67	1686.31			249.285	967.798
Acsl4	142317993	72809	306.959	176.034	1057.08	646.498	546.643	328.924	179.387	1177.13	661.471	586.728
Tmem164	142680347	163147	89.3434	202.42	68.3516	203.341	140.864	113.255	351.781	28.9596	170.011	166.002
Ammecr1	142851146	115580	16.538	89.8653	13.9099	18.7999	34.7783	16.1676	115.066	15.5336	26.4911	43.3146
Rtl9	143058276	47054	25.2069	7.78244			16.4947	22.5569				22.5569
Chrdl1	143285674	108589	29.8795	26.0587	3.1501	88.4173	36.8764	20.3748	15.3641		19.9035	18.5475
Pak3	143518366	279430	109.765	1.42964		1.80841	37.6676	99.2939	1.87648		6.96121	36.0439
Capn6	143802236	25176	52.1734	35.7024	38.0436	145.519	67.8597	43.9403	30.2941		67.2474	47.1606
Dcx	143855842	77554	138.022				138.022	67.4655				67.4655
Alg13	144317966	56484	46.3358	53.0441	70.855	65.7554	58.9976	71.4589	44.7276	55.2065	47.83	54.8057
Trpc5	144377327	310853	27.3082			1.54432	14.4263	24.3821			1.39056	12.8863
Rtl4	144688209	434205	1.82861			0.989221	1.40892	1.41158			1.74216	1.57687
Amot	145446424	59542	380.294	271.168	120.644	657.306	357.353	300.028	199.343	146.005	580.781	306.539
Htr2c	146962464	234813	78.9406				78.9406	54.8786				54.8786
Lrch2	147470375	83728	94.2445	17.0969		12.3724	41.2379	109.805	7.97044			58.8877
Tmem29	150397775	97261	46.9654	18.8254	45.7209	55.0727	41.6461	48.2624	14.7031	51.0061	45.9248	39.9741
Apex2	150426974	161232	23.4675	36.1332	30.3386	39.8036	32.4357	18.2656	46.121	47.4718	48.7046	40.1407
Alas2	150547417	23205	193.893	7031.1	698.726	214.498	2034.55	68.9319	778.543	698.368	203.355	437.299
Pfkfb1	150588230	55648	2.99454	180.068	616.54	21.3397	205.236	4.02958	151.617	1098.64	6.47314	315.191
Tro	150644710	12873	6939.25	250.849	106.289	56.9191	1838.33	7588.98	133.305	172.5	53.1665	1986.99
Maged2	150806421	7941	2147.85	2632.72	465.22	1469.96	1678.94	1792.17	2719.24	422.43	1292.81	1556.66
Gnl3l	150983133	34189	2729.78	981.508	514.265	1155.08	1345.16	2461.73	867.219	360.683	976.692	1166.58
Fgd1	151046141	43545	149.022	264.52	25.923	143.317	145.695	135.262	128.077		65.3511	109.564
Tsr2	151087094	9449	1942.01	1134.46	959.335	1430.56	1366.59	2273.47	1074.53	700.026	1505.83	1388.46
Wnk3	151168777	151417	96.3942			5.84027	51.1172	83.0308			5.23374	44.1323
A230072E10Rik	151313335	28544	12.0194				12.0194	7.85587				7.85587
Fam120c	151342519	131620	266.098	186.661	58.9948	138.021	162.444	217.843	138.708	68.562	117.682	135.699
Phf8	151520641	113218	152.986	156.723	196.083	158.67	166.115	175.612	141.465	147.31	201.079	166.366
Huwe1	151800785	134632	1925.93	2938.06	2178.95	2660.01	2425.74	1665.67	2568	2021.72	2856.44	2277.96
Hsd17b10	152001896	2546	3184.04	32009.1	36692.2	19907.3	22948.1	2777.29	28776.7	42087.8	20246.3	23472
Ribc1	152004580	12306	20.7103		75.0511	117.03	70.9305	18.2218		57.5899	128.795	68.2023
Smc1a	152016428	45545	1124.97	1301.8	1492.34	1390.76	1327.47	1377.91	1162.78	1247.95	1364.31	1288.24
Iqsec2	152144183	81054	797.453	546.668	153.616	287.094	446.208	1033.2	541.051	165.545	458.638	549.61
LOC115489119	152200748	2348	271.36	283.564		656.404	403.776	471.142			813.097	642.119
Kdm5c	152233198	45904	1373.71	2033.51	2368.92	1868.65	1911.2	1250.54	1301.14	1637.54	2057.53	1561.69
Kantr	152294824	32669	278.747	51.9702	38.7415	159.32	132.195	286.913	42.3143	26.0321	116.878	118.034
Tspyl2	152336851	5633	11843.6	4024.64	1390.61	3121.83	5095.17	13258.7	5745.86	880.687	3798.49	5920.93
Gpr173	152343598	25138	289.337	25.1619		18.0918	110.864	338.376			27.2262	182.801
3010001F23Rik	152368572	48130	9.77589				9.77589	9.62861				9.62861
Shroom2	152609509	161279	190.238	33.6457	229.912	146.165	149.99	135.144	41.9697	121.867	133.34	108.08
Usp51	153006469	4895	118.149				118.149	158.807				158.807
Mageh1	153036166	1397	6609.75	3312.37	1248.77	3255.48	3606.59	6334.95	2832.09	811.683	2320.65	3074.84
9530051G07Rik	153037629	35286	6.11155				6.11155	9.32048				9.32048
Foxr2	153114581	18280	19.8407				19.8407	8.1779				8.1779
Rragb	153137644	52548	542.089	52.5826		50.967	215.213	480.498	39.0065		26.049	181.851
Klf8	153225339	173586	9.43045	2.30137		4.36663	5.36615	10.6789	4.66831		3.73527	6.36081
Ubqln2	153498232	3330	25135.9	7697.8	4345.16	5880.27	10764.8	26908.6	6541.8	3774.06	6587.75	10953
Kctd12b	153685154	11232	149.235	945.482	146.182	688.341	482.31	147.735	224.928	121.987	481.059	243.927
Nbdy	153723477	17825	375.597	338.041	97.8703	266.482	269.497	379.915	286.14	26.5059	139.439	208
Spin2c	153832004	2239	573.519				573.519	667.673				667.673
Sat1	155213126	3323	3982.3	4969.03	12332.1	31926.8	13302.5	4125.31	5938.75	9782.05	42233.1	15519.8
Acot9	155262443	35211	117.202	265.673	57.317	346.584	196.694	111.659	349.274	75.1418	391.818	231.973
Prdx4	155323918	18354	190.664	351.877	2016.54	306.982	716.516	198.736	542.801	2298.75	453.362	873.413
Gm39545	155355287	37237	2.89567				2.89567				9.67363	9.67363
Ptchd1	155569736	54434	203.668			12.5324	108.1	223.549			12.5733	118.061
Phex	157162075	253211	1.62591				1.62591	2.47962				2.47962
Sms	157443851	48436	520.313	426.131	57.2041	265.515	317.291	565.116	955.6	34.1406	211.21	441.517
Mbtps2	157547822	50893	216.298	202.779	133.081	258.157	202.579	250.558	173.276	168.96	288.78	220.394
Yy2	157566119	2866	177.852	557.551	310.318	396.712	360.608	239.938	898.137	181.338	175.961	373.843
Smpx	157698973	53618	4.57046	1238.04		4.71226	415.774	13.104	1831.39			922.249
Klhl34	157818435	2625	9006.97	1864.27			5435.62	9601.65	4775.86			7188.76
Cnksr2	157821430	223028	270.432			2.26574	136.349	317.647	6.19817			161.923
Rps6ka3	159255665	112579	223.25	334.445	96.0152	436.742	272.613	225.209	330.265	89.3911	371.483	254.087
Eif1ax	159372178	17443	2888.5	2763.55	1672.78	2461	2446.46	2936.19	2008.59	1432.87	2401.72	2194.84
Map7d2	159414492	84466	998.967	5.91193			502.439	971.292	17.4946			494.393
Bclaf3	159532642	60439	54.6567	42.9633	24.9026	73.1577	48.9201	51.2001	29.9703	25.797	50.6601	39.4069
Sh3kbp1	159626892	349028	40.442	259.53	10.0946	23.744	83.4527	29.639	218.79	22.3355	23.0149	73.4448
Map3k15	159988204	135147	4.35187	7.14351	8.09941	200.414	55.0022	6.85809	9.8759		164.72	60.4847
Pdha1	160122219	16211	3597.2	42837.5	5294.21	15492.3	16805.3	3334.54	42498.5	6505.13	14981.1	16829.8
Gm39547	160134585	3662	74.9498	272.724	93.4096	165.589	151.668	48.987	130.169	129.019	127.876	109.013
Adgrg2	160390318	107758	6.73152	7.4145	11.1104	13.3649	9.65531	3.60696	12.3861	5.26143	14.7085	8.99073
Phka2	160501904	96975	152.229	267.422	294.182	200.618	228.613	131.957	220.213	287.451	187.584	206.801
Rs1	160765819	33844	5.21341				5.21341	4.41709				4.41709
Cdkl5	160784308	210373	60.9465	11.7101	9.43079	14.4122	24.1249	56.9905	10.423	10.3309	12.1572	22.4754
Rai2	161717036	62458	54.9302	361.911	34.5035	43.6893	123.758	52.1779	609.032	15.8856	36.911	178.502
Nhs	161833290	326151	11.9918	3.06212		64.4531	26.5024	7.83782	2.48459		57.4313	22.5846
Reps2	162411952	231753	255.852	6.46408	145.533	168.003	143.963	252.988	9.66713	132.717	160.872	139.061
Rbbp7	162760372	18718	1680.51	4416.08	2251.44	2783.36	2782.85	1992.64	4955.74	2148.04	2790.44	2971.71
Txlng	162778917	50537	118.318	110.009	308.649	161.985	174.74	132.522	92.4361	313.189	153.96	173.027
Syap1	162856843	31619	265.373	502.216	1138.09	958.099	715.945	257.671	414.581	866.666	772.406	577.831
Ctps2	162901268	133273	128.861	52.4562	70.5831	166.832	104.683	137.744	42.9204	47.15	121.088	87.2256
S100g	162961992	2607				86032.9	86032.9				34391.3	34391.3
Ap1s2	163908454	25212	288.488	241.637	35.2757	63.1354	157.134	229.468	340.322	46.8495	68.5801	171.305
Zrsr2	163932594	26072	632.386	528.623	447.394	603.744	553.037	740.809	729.497	346.123	931.215	686.911
Gm38561	163958741	25092	163.685	200.337	391.252	582.012	334.322	101.282	45.5933	207.123	292.859	161.714
Car5b	163976822	51188	22.9797	21.4618	39.427	982.255	266.531	14.0182	16.7621	134.759	689.64	213.795
Siah1b	164070703	5790	186.228	339.229	100.434	257.462	220.838	219.461	370.475		205.305	265.081
Cltrn	164090187	28672				12112.3	12112.3				9097.14	9097.14
Ace2	164139342	49076	16.5783	27.1338		943.183	328.965	14.3168	17.4835	24.0681	1367.44	355.827
Bmx	164192842	65351	7.34979	55.0163		10.8254	24.3972	3.20253	10.9412		8.26805	7.47059
Pir	164269431	103582	8.51705	17.6766	87.8431	7.56165	30.3996	13.1333	42.3378	47.4374	6.25969	27.2921
Vegfd	164373522	29128	12.788	82.289	36.405	265.43	99.228	19.5025	137.465		112.537	89.835
Piga	164419780	14136	338.395	155.431	500.903	895.469	472.55	290.82	256.278	631.695	2000.36	794.787
Asb11	164436953	22217	26.4726	1937.46		17.0587	660.331	26.9149	3188.29		74.5825	1096.6
Asb9	164497903	41849				211.915	211.915				135.999	135.999
Mospd2	164936169	44336	109.441	192.222	638.056	453.054	348.193	105.2	152.671	590.371	252.678	275.23
Fancb	164980480	16792	41.4464	45.5979	24.4449	37.6164	37.2764	40.9518	48.2582	30.9501		40.0534
Glra2	165129017	198850	21.6406				21.6406	14.7349				14.7349
Gemin8	166170454	20058	95.2967	56.4301	25.5808	99.5128	69.2051	90.9264	40.4005	42.3991	105.957	69.9207
Gpm6b	166238943	150090	1170.35	51.6802	4.33024	24.746	312.777	952.888	98.1368	4.09226	34.8001	272.479
Ofd1	166386573	54131	66.2775	110.085	63.8242	126.959	91.7862	65.7277	99.5079	63.716	77.1927	76.5361
Trappc2	166440702	12438	244.31	131.149	57.7536	109.694	135.727	204.322	130.303	83.5688	78.1947	124.097
Rab9	166457251	22616	319.002	454.844	1176.72	737.34	671.977	362.889	463.694	1194.96	664.178	671.43
Tceanc	166499810	18793	41.2061	166.514	63.7062	137.133	102.14	48.5234	207.99	57.8234	92.0046	101.585
Egfl6	166523007	62709	20.4773	9.02483		358.591	129.364	5.72136			303.297	154.509
Tmsb4x	167207093	6386	12744.9	18610.5	7852.63	10263.1	12367.8	13303.5	26207.6	10535.4	14541.8	16147.1
Tlr8	167241123	23206		48.7751	165.093	14.1541	76.0073	6.44195	262.927	160.842	127.285	139.374
Tlr7	167303380	27194	32.081	58.7608	86.7933	47.3845	56.2549	47.2763	159.512	100.769	111.268	104.706
Prps2	167346320	36552	284.535	359.754	380.885	1741.23	691.601	286.289	1523.2	158.989	1320.56	822.259
Frmpd4	167471306	1105935	28.7086			1.34791	15.0283	30.5895			0.716568	15.653
Msl3	168651267	23087	432.226	1581.83	1274.21	1380.03	1167.07	513.48	1238.82	1236.06	1291.89	1070.07
Arhgap6	168795094	509346	6.11991	11.0457	12.76	17.461	11.8467	6.6037	6.73821	6.67869	14.993	8.75339
Hccs	169311530	8844	905.533	3583.51	994.018	1142.75	1656.45	782.618	2684.14	1025.71	1042.69	1383.79
Gm15246	169320379	49762	60.2774	16.0559		11.1703	29.1678	79.3093	10.5371			44.9232
Mid1	169685199	305599	11.6756	10.131	4.70119	12.0709	9.64468	6.75064	10.2948	5.87494	13.6732	9.14839
G530011O06Rik	169975043	3874	197.363	163.273	88.2979	195.66	161.148	57.8828				57.8828

## Sheet: Supplementary Data 9
Supplementary Data 9. TPM values of X-linked genes in Rat
			Female TPM					Male TPM
Gene Name	X Chromosome Start position	Gene Length (nt)	Brain	Heart	Liver	Kidney	Average TPM per gene	Brain	Heart	Liver	Kidney	Average TPM per gene
Zfp300	893915	18924	51.7292	45.4157	66.8565	36.2519	50.0633	70.5146	29.5612	38.1026	26.468	41.1616
Zfp182	908536	92182	93.3288	30.8388	54.4839	74.4214	63.2682	115.032	26.0444	62.9677	60.8938	66.2344
LOC100363372	1034455	77827	33.1387	47.57	24.631	45.6072	37.7367	38.0681	26.6553	26.868	27.7406	29.833
Uxt	1275402	12112	306.193	1293.62	1338.96	1260.87	1049.91	351.505	1073.85	1297.8	1093.74	954.224
Elk1	1287875	16947	1171.38	1911.52	529.378	876.502	1122.2	1347.03	1448.3	331.871	556.462	920.916
Cfp	1311121	5562	1069.55	927.127	5266.3	1077.91	2085.22	1333.82	963.875	3837.33	1316.65	1862.92
Syn1	1321315	57887	4057.98		27.1547	7.21379	1364.11	3803.6			2.9837	1903.29
Timp1	1364771	4613	171.4	738.073	432.178	381.491	430.786	232.452	1172.27	203.202	404.367	503.073
Araf	1369534	21339	2251.84	3022.24	2204.52	2239.26	2429.46	2482.76	2880.45	1863.54	2095.53	2330.57
LOC102555539	1418539	5440	24.2239				24.2239	36.5026				36.5026
LOC100911510	1589966	14730	23.6437				23.6437	55.0022				55.0022
LOC299312	1613539	2409	421.99	548.869	636.599	780.046	596.876	573.713	735.361	568.702	1190.16	766.985
Usp11	1687820	16171	3306.18	417.003	173.073	654.799	1137.76	3078.26	363.235	73.5724	524.421	1009.87
Cdk16	1707285	6776	12147.9	13547.2	4481.2	8504.52	9670.2	17973.7	9893.26	3181.75	7376.67	9606.33
Uba1	1723135	18509	4896.31	5511.36	4762.1	5040.81	5052.64	5463.82	5504.55	3909.33	4775.87	4913.39
Rbm10	1754869	32104	709.238	613.667	609.051	895.641	706.9	921.368	547.439	508.718	686.479	666.001
Ndufb11	1787266	2258	9971.32	109239	38135.4	34464.1	47952.4	11397.3	103125	36467.9	38666.3	47414.2
Rgn	1833484	15420	23.8065	42.8737	26807.6	764.063	6909.58	35.5424	102.789	40633	12988.5	13440
Jade3	1885927	152712	6.965	3.46332	5.02111	9.5706	6.25501	6.91769	3.20531	3.54125	9.16109	5.70633
Rp2	2066298	50363	36.632	31.5047	47.1979	100.682	54.0042	37.0629	25.9179	102.368	129.633	73.7454
Slc9a7	2434918	179852	37.7866			2.15598	19.9713	26.6308		2.80641	1.82463	10.4206
Chst7	2623018	34137	39.1542	58.0994	16.8465	13.1064	31.8016	101.215	78.5229	10.5612	8.6012	49.7252
RGD1559731	4691406	52593	14.3178	199.869			107.093	12.6863	141.823			77.2545
NEWGENE_1565481	4805493	140295	88.3607	102.493	144.016	157.115	122.996	65.052	54.3287	84.8027	72.8811	69.2661
Fundc1	5549468	16657	525.535	1006.14	292.314	519.299	585.821	515.003	1344.78	435.048	711.316	751.536
Efhc2	5825551	200593	1.92391			23.6427	12.7833	1.5047			30.4806	15.9926
Maob	6430694	102826	156.259	44.3631	778.148	12.1832	247.739	180.371	51.9106	1287.47	34.6019	388.589
Maoa	6554698	66024	237.086	1183.56	539.457	168.057	532.041	228.337	1244.46	629.055	197.768	574.905
LOC100910506	9412679	60256	20.9325			5.44514	13.1888	12.2593		7.17991	4.29958	7.91293
Cask	9815652	340503	11.1404	2.71821	2.81489	5.1683	5.46044	8.35112	1.506	4.9764	2.43476	4.31707
Gpr34	10022986	76064	53.9539	12.1681		9.41127	25.1778	52.8389	15.0155		17.9384	28.5976
Nyx	10197547	21036	16.556				16.556	69.4764				69.4764
Ddx3x	10400363	13621	7624.3	9457.3	8641.16	10817.7	9135.11	6615.73	6981.92	8080.83	9964.11	7910.65
Usp9x	10510033	150522	581.816	634.883	333.922	493.022	510.911	534.291	496.309	332.451	421.345	446.099
Ube2q2l	10771112	1521	2165.98	304.26		215.715	895.318	2302.99	505.718		249.821	1019.51
Med14	10964035	118368	157.849	94.3904	93.9305	128.766	118.734	161.922	81.9187	95.3341	104.184	110.84
RGD1565685	11082668	22920	317.864	250.946	378.039	495.823	360.668	471.657	223.734	314.596	342.872	338.215
Atp6ap2	11137889	26965	1300.29	219.431	375.359	1637.11	883.048	1448.08	268.834	443.89	1691.62	963.108
Bcor	11570155	121867	65.961	100.903	79.2788	122.622	92.1911	50.3169	90.2775	45.8547	74.4061	65.2138
LOC102550016	12970962	788			875.768		875.768			594.778		594.778
Mid1ip1	13114557	2186	12969.4	13503.5	25518.5	11748.1	15934.9	8193.68	19406.4	47465.6	7308.48	20593.5
Tspan7	13261551	21335	11088.8	1103.15	2305.56	1287.61	3946.28	16177.4	1143.87	1463.4	1120.42	4976.28
LOC102550126	13519488	3771			8021.64		8021.64			8853.04		8853.04
Otc	13524804	76270	1.23413		3652.45		1826.84	2.39528		4205.13	2.71746	1403.41
LOC102551428	13829538	14320			546.173	64.5706	305.372			407.859	28.947	218.403
Sytl5	13857669	251923	2.98908		4.71777	8.05114	5.25266	0.630587		4.43641	5.34764	3.47155
Srpx	14146618	74044	9.28001	112.055	56.439	24.1701	50.4859	9.44007	194.861	25.3193	26.3587	63.9947
Rpgr	14271012	60732	66.6448	32.1129	29.0391	67.7763	48.8933	62.9086	20.3415	34.4309	48.3467	41.5069
Lancl3	14358224	132116	4.48849				4.48849	1.32266				1.32266
Xk	14497376	35015	110.485	172.76	27.3734	22.148	83.1915	146.315	181.732	146.208	15.2913	122.387
LOC100363171	14506857	1038	380.862	2929.79	443.228		1251.29	681.044	3368.35	2396.57		2148.66
Cybb	14578330	31719	5.34157	17.7164	35.0527	35.7339	23.4611	9.51583	44.0916	36.3721	72.4215	40.6003
Dynlt3	14633342	9014	4362.81	3560.8	1616.25	3590.28	3282.54	4408.55	3847.77	2119.81	4293.98	3667.53
RGD1560784	14888480	2483	2683.94			396.418	1540.18	1925.76	112.649	392.035	299.107	682.388
LOC102552805	14890070	16478	98.8228			43.4433	71.1331	86.7662	16.9746	45.9465	20.9634	42.6627
Slc38a5	14963919	8756	151.575				151.575	153.308				153.308
Ftsj1	14993685	7071	440.619	518.905	1068.14	885.839	728.376	574.014	448.314	871.873	627.752	630.488
LOC679519	15001382	698	1523.84	2083.74	7085.61	5085.2	3944.6	2423.86	2905.28	5836.62	4924.17	4022.48
Porcn	15035569	12871	1423.14	223.436	443.83	475.07	641.368	2777.04	199.207	142.855	409.282	882.097
Ebp	15049394	6388	524.567	274.256	34456.1	2680.18	9483.76	580.677	310.154	23184.8	2290.1	6591.44
Tbc1d25	15064733	23846	249.469	171.89	255.637	280.187	239.296	261.146	149.555	182.94	237.571	207.803
Rbm3	15098880	3460	6618.84	6830.86	4188.5	6474.11	6028.08	9451.21	6379.66	3000.92	5760.57	6148.09
Wdr13	15112663	9087	5937.47	5489.27	2316.3	4762.81	4626.46	7139.66	4883.94	1928.21	3474.49	4356.58
Was	15155246	8853	61.667	104.547	73.6209	128.029	91.9662	44.8603	168.505	44.7961	132.664	97.7065
Suv39h1	15171280	13911	272.686	118.811	214.971	458.851	266.33	355.152	170.909	165.867	297.981	247.477
Glod5	15225645	14813	7.62524	37.936	753.17	1854.53	663.314	9.11567	29.8975	87.6188	2850.83	744.366
Pqbp1	15448570	4560	2951.8	1935.49	2404.61	2466	2439.47	4129.99	2054.87	2253.3	2814.23	2813.1
Slc35a2	15453184	8806	1081.73	581.833	1236.47	1209.22	1027.31	961.526	505.567	1044	957.143	867.058
Pim2	15462621	5269	1961.51	426.605	756.742	979.342	1031.05	2345.65	340.633	478.97	760.493	981.437
Otud5	15471212	33160	1207.25	756.611	1220.93	1400.52	1146.33	1408.22	764.783	1144.86	1319.86	1159.43
LOC103690801	15481245	1313	86.0265				86.0265	60.4948				60.4948
Kcnd1	15506724	13988	320.98	28.3577		44.7796	131.373	187.955	46.658		38.2773	90.9636
Gripap1	15523929	29773	1524.79	912.63	592.35	731.335	940.276	1942.72	959.041	460.15	633.484	998.849
Tfe3	15574579	13247	747.504	1008.11	957.973	1001.98	928.893	795.675	886.823	947.109	957.005	896.653
Ccdc120	15610230	6497	410.005	81.4053	88.5159	422.368	250.574	1138.2	86.1038	149.827	244.574	404.677
Praf2	15618324	2668	11885.9	1969.96	1465.74	2560.15	4470.43	9458.32	1878.35	1148.61	1689.62	3543.72
Wdr45	15621249	5910	1944.66	3316.75	2653.25	3174.53	2772.3	2251.18	3612.7	2781.73	3504.03	3037.41
Gpkow	15636567	14765	833.854	879.842	888.046	1046.44	912.044	973.706	966.144	817.993	864.463	905.576
Magix	15669191	6860	26.0702	1180.56	905.386	769.601	720.404	65.9984	1138.27	909.201	591.67	676.284
Plp2	15679254	3399	132.925	2090.9	620.375	2474.65	1329.71	196.296	2269.87	593.984	1758.17	1204.58
Prickle3	15682652	10180	124.825	1831.37	651.54	1081.17	922.228	135.764	1552.41	527.687	827.957	760.954
Syp	15694699	14545	30257.9	49.9982	231.959	49.2168	7647.28	36820.5			55.811	18438.2
Cacna1f	15712709	28426	5.62923				5.62923	3.07369				3.07369
Ccdc22	15742978	11947	692.541	708.315	988.405	1135.98	881.309	1055.12	708.226	944.547	1520.87	1057.19
Foxp3	15753175	15473		27.7725			27.7725		39.1672			39.1672
LOC108349208	15758222	1709	55.0774				55.0774	55.7727				55.7727
Ppp1r3f	15774091	10620	65.5878				65.5878	57.5902				57.5902
RGD1566093	15948830	1636	356.717	646.565	445.259	674.582	530.781	519.497	541.407	308.52	432.849	450.568
Usp27x	15987964	3185	1442.2	103.785	204.636	299.679	512.576	1845.46	212.233	181.113	281.987	630.198
Clcn5	16170585	26106	55.1654	16.4607		179.381	83.6689	27.9917			115.118	71.555
Akap4	16296027	10051	9.36497	46.0431	53.4025		36.2702	35.562			30.9313	33.2467
Shroom4	16723360	196225	6.14004	38.4084		79.0433	41.1973	3.6431	14.8484		24.8216	14.4377
Bmp15	17016831	5063	40.9007			182.629	111.765	43.9271			122.809	83.368
LOC103694470	17083840	86862	4.87639				4.87639	6.85826				6.85826
Nudt11	17171510	43598	267.282	48.5243		40.3647	118.724	331.215	45.444		68.1393	148.266
LOC367746	18160267	3860	56.0862				56.0862	59.6751				59.6751
LOC102551133	18440756	16753	509.039	368.973	52.6354	482.495	353.286	734.889	357.573	32.2802	312.382	359.281
LOC681355	18483254	11149	222.886	797.557	134.113	232.755	346.828	181.672	650.202	129.349	212.237	293.365
Ubqln2	18723313	3419	14013.1	3161.51	2500.63	5330.38	6251.4	15688.5	3674.63	3585.24	5193.13	7035.36
Klf8	18836902	195110	1.20608				1.20608	0.773493				0.773493
RGD1562863	18998488	613				583.898	583.898	181.405	608.392	764.576	450.812	501.296
Foxr2	19142671	96802	4.08395				4.08395	3.52831				3.52831
Mageh1	19243759	1256	6707.32	2263.36	3235.63	6293.21	4624.88	8183.28	3154.88	2927.85	7219.47	5371.37
Usp51	19268352	4876	92.6602				92.6602	100.997				100.997
Gnl3l	20037558	32947	545.102	532.751	132.658	436.363	411.718	380.429	391.231	91.9182	223.321	271.725
Fgd1	20100942	42929	38.1517	87.7808		15.2858	47.0728	32.9346	50.4959		18.9096	34.1134
Tsr2	20141406	4676	289.87	148.453	106.589	312.563	214.369	232.717	179.453	100.232	125.586	159.497
Wnk3	20316081	138078	67.488			2.16019	34.8241	46.4804			1.25087	23.8656
FAM120C	20481800	535180	53.0981	24.4591	6.2325	21.7361	26.3814	43.1002	15.81	4.24403	15.4264	19.6451
Fam156b	20804902	4393	173.556			88.267	130.911	166.345			47.1797	106.762
Fam104b	20821296	28376	154.911	66.4002	144.569	179.747	136.407	132.401	47.6432	110.537	139.995	107.644
Phf8	21063487	105263	149.512	98.2911	96.519	164.35	127.168	151.143	77.5026	71.5828	111.904	103.033
LOC685431	21312595	1669	129.714	336.696		214.457	226.956	214.16	418.976	216.014	1096.95	486.524
Huwe1	21474627	128721	730.885	692.078	439.92	829.332	673.054	804.842	550.307	355.147	590.524	575.205
Hsd17b10	21696796	2445	3849.79	38571.7	44078.3	58788.8	36322.1	4122.54	43004.9	67092	38986.8	38301.5
Ribc1	21699361	11317	103.967	151.886	189.714	316.276	190.461	69.4843	107.102	184.771	354.072	178.857
Smc1a	21710976	44732	999.519	967.313	785.091	974.867	931.697	1381.3	894.176	902.688	1010.85	1047.25
Iqsec2	22212137	81673	403.602	174.844	21.124	86.5538	171.531	376.565	140.985	14.1257	36.7965	142.118
Kdm5c	22302664	46634	524.185	772.626	811.442	894.811	750.766	537.888	425.354	511.792	513.329	497.091
Kantr	22369521	30360	32.8639			16.7018	24.7829	20.6684				20.6684
Tspyl2	22408118	5768	8459.71	1232.14	5270.97	1877.14	4209.99	8962	1058.77	1756.38	1491.21	3317.09
Gpr173	22417753	1120	537.87				537.87	560.263				560.263
LOC102555688	22436108	4941	952.513	113.731		150.918	405.721	2374.37	240.591		111.859	908.94
Tro	23079809	11103	1397.12			765.633	1081.37	1801.35			52.8901	927.12
Pfkfb1	23092143	52181	3.06656	11.4026	370.306	21.1498	101.481	6.08878	8.48721	754.481		256.352
Apex2	23146085	20591	89.5972	131.638	236.466	168.034	156.434	131.926	124.52	231.118	144.273	157.96
Alas2	23167576	19780	17.6072	111.968	23.2594	67.8582	55.1732	23.2908	207.401	65.6167	20.0834	79.0979
LOC103690112	23206270	13232	61.1771	42.4687		87.9135	63.8531	81.0384	22.9003		33.9378	45.9588
LOC685699	23464884	4928	66.8518			84.7371	75.7944	32.2361			59.5818	45.9089
Shroom2	23478869	170555	248.57	6.58962	51.4771	145.504	113.035	133.147	4.7833	40.3745	95.4955	68.4501
Gpr143	23668363	24799	17.8394			16.8388	17.3391	5.76529			11.1435	8.45439
Wwc3	24872496	116175	78.6724	207.709	68.3126	100.644	113.835	91.6167	212.475	67.6522	105.11	119.213
Clcn4	25016177	64234	701.918	190.407	1051.68	134.663	519.667	799.193	167.286	1024.32	241.999	558.2
Mid1	25458782	131266	14.6283	16.8721	12.5591	56.5801	25.1599	14.704	28.7665	35.705	94.2098	43.3463
Hccs	26294028	9433	729.429	4706.22	999.835	1388.13	1955.9	783.939	5470.81	1223.03	1891.41	2342.3
Arhgap6	26314561	530681	10.0747	4.29795	6.71881	8.09366	7.29627	8.86075	3.4699	7.54098	5.37014	6.31044
Msl3	27015826	17736	802.438	1811.57	890.604	1390.8	1223.86	1039	1612.55	827.326	1036.15	1128.75
Frmpd4	27231648	975242	26.8896				26.8896	28.669				28.669
Prps2	28435275	37607	197.23	111.63	167.193	1380.06	464.027	188.61	114.664	177.354	1248.75	432.345
Tlr7	28486836	26168	60.7899	22.7378		42.1743	41.9007	52.8155	36.5205	17.9106	63.3631	42.6524
Tlr8	28539158	23645	5.97128	13.98	29.1861	39.1056	22.0607	8.39814	16.7584		33.6011	19.5859
Tmsb4x	28593405	23862	7693.26	10341.1	5337.47	5816.24	7297.03	7327.49	10395.4	5508.68	7238.17	7617.43
LOC102549869	28686556	12419	20.4641			36.0264	28.2453	26.2228			36.1595	31.1912
Egfl6	29430789	57948	27.7762	8.55654		96.7689	44.3672	23.0278	11.2627		76.6002	36.9636
Tceanc	29498762	6663	59.3328	89.2994		116.391	88.3411	51.2603	59.4707		36.2906	49.0072
Rab9a	29525256	22039	288.289	496.457	1379.51	767.375	732.907	360.405	401.898	1347.95	928.671	759.731
Trappc2	29550871	11264	1621.99	551.71	268.892	564.031	751.656	1973.05	616.662	288.063	553.541	857.829
Ofd1	29562165	40541	138.378	143.504	169.278	275.165	181.581	150.47	117.29	166.297	178.507	153.141
Gpm6b	29604607	43796	6440.14	164.539	56.0258	128.719	1697.36	6966.32	175.1	23.8727	162.874	1832.04
Gemin8	29806605	18834	263.88	259.756	193.386	367.419	271.11	306.18	288.361	250.765	357.649	300.739
Glra2	30612894	219184	9.19011				9.19011	4.81976				4.81976
Fancb	31124018	16772	52.7544	70.9518		72.9147	65.5403	72.4585	51.421	23.6454	39.1322	46.6643
Mospd2	31140967	41849	206.928	236.964	311.485	444.037	299.853	155.826	237.273	429.886	387.952	302.734
Asb9	31700637	45153		11.7133		111.639	61.6762		6.7109		89.1261	47.9185
Asb11	31758294	22131	5.10383	1009.7			507.401	16.1508	1031.11		10.1456	352.469
Piga	31786823	12694	480.499	158.846	87.5876	547.487	318.605	208.992	112.01	99.4049	296.615	179.256
Figf	31816480	35306	9.33115	84.2635	27.1478	157.983	69.6813	3.82457	119.496	12.2538	226.5	90.5186
Pir	31852322	115830	34.862	40.2387	22.1767	68.7553	41.5082	22.1495	45.8815	33.6156	33.6995	33.8365
Bmx	31976231	70095	2.95428	4.71583			3.83506	4.07942	8.97843			6.52892
Ace2	32050734	45126	16.2698	31.4983		336.44	128.069	18.8339	38.2233	7.98935	289.355	88.6003
Tmem27	32118082	35605	20.0918	45.4915	33.3806	15172.2	3817.78	20.0777			18464.1	9242.08
LOC102555398	32166676	9848	90.8011	90.6278	38.9309	109.036	82.349	107.272	56.8051		87.6915	83.9228
Ca5b	32232106	58957	29.0571	15.1382		755.843	266.679	18.9962	18.5817	28.1294	1245.94	327.911
Zrsr2	32304707	22712	434.332	199.393	167.118	235.079	258.98	409.528	177.547	187.312	209.889	246.069
Ap1s2	32329883	41423	695.792	620.048	43.501	77.0475	359.097	439.113	522.192	40.9067	82.558	271.192
RGD1565844	32495573	1073	377.211				377.211	288.7				288.7
Grpr	32746259	40007	3.76443				3.76443				7.3392	7.3392
Ctps2	33383087	139765	108.698	37.6049	146.482	163.687	114.118	99.9655	39.0249	100.086	154.347	98.3558
S100g	33442820	2889	35.8394		291.956	330.384	219.393				514.146	514.146
Syap1	33528071	33708	325.598	549.162	683.572	923.812	620.536	327.304	614.05	716.605	1026.32	671.07
Txlng	33599643	37402	174.906	191.783	179.385	196.978	185.763	191.768	141.467	280.502	238.282	213.005
Rbbp7	33648682	17139	1972.72	4270.1	2500.92	2944.63	2922.09	2929.89	4791.27	2749.34	3842.53	3578.26
LOC688879	33736579	1181		279.895	357.097	429.354	355.449	67.2563	276.313	427.382	643.485	353.609
Reps2	33786611	276330	136.662	1.79436	34.1311	98.0108	67.6496	167.322	1.68704	43.9683	96.9436	77.4802
Nhs	34312102	360838	8.81698	3.11467		16.615	9.51555	3.08176	2.45468		26.5175	10.6847
LOC108349216	34583553	92359	3.26127				3.26127	1.20401				1.20401
Rai2	34731891	61978	65.9125	58.6679	9.8975	46.2008	45.1697	43.1892	78.2257	8.72553	40.1292	42.5674
Scml2	35305235	126036	5.30248	2.62271		4.96982	4.29834	3.78128	1.84939		3.70003	3.11023
Cdkl5	35536396	236808	37.8802	5.44395	5.8284	7.93525	14.2719	11.8738	3.24819	5.93754	4.74081	6.45008
Ppef1	35822687	125003	1.1295				1.1295	0.762506				0.762506
Phka2	35970650	955262	2.47324	1.38415	3.61213	1.37387	2.21085	2.71899	0.75642	2.90607	1.42837	1.95246
Adgrg2	36930186	124782	12.2956	9.80156			11.0486	3.88294	10.6475			7.26521
Pdha1	37329779	13631	3791.06	22480.1	2911.09	20199.3	12345.4	3356.43	19249.5	1909.62	10262.2	8694.42
Map3k15	37342251	413122	0.888591		2.96971	24.4758	9.44472	0.499894			13.7966	7.14823
Rps6ka3	37469736	106319	184.591	319.926	33.5363	599.529	284.396	208.96	272.511	28.8235	508.149	254.611
Eif1ax	37579959	15341	1833.34	3135.13	1009.65	2094.01	2018.03	2006.84	3300.12	942.386	3754.72	2501.02
Sh3kbp1	37790004	406200	53.2276	903.863	2.17085	20.7074	244.992	38.3656	735.938	1.4201	15.9451	197.917
RGD1562161	38294009	59452	21.6905	13.3441	6.44876	59.2014	25.1712	18.0364	10.9778	6.67059	26.7274	15.6031
Map7d2	38400578	67247	443.573	17.696		10.2017	157.157	270.368	18.0241		6.67784	98.3567
LOC103690825	38631236	4979				149.766	149.766				41.627	41.627
Cnksr2	39711001	240648	157.708	1.37361			79.5408	224.874	1.45289		1.29189	75.8728
Klhl34	39952576	4280		393.887			393.887		517.373			517.373
Smpx	40029200	57670	6.20225	4370.54		171.713	1516.15	15.5636	3923.77		127.284	1355.54
Mbtps2	40258933	50114	135.611	46.1726	58.143	110.706	87.658	180.212	46.0469	86.3297	101.671	103.565
Yy2	40285923	3622	280.667	374.18	105.851	230.582	247.82	414.473	398.995	209.03	209.817	308.079
LOC103690828	40317469	4641	28.3944				28.3944	34.2295				34.2295
Sms	40363646	51464	276.727	81.5729	53.6379	143.156	138.773	457.156	71.1082	51.1396	195.659	193.766
LOC100361934	42328789	477	710.395	4227.24		1500.75	2146.13	865.9	2834.22	831.405	760.39	1322.98
LOC317516	42432748	3389				105.615	105.615				61.1569	61.1569
Ptchd1	42558912	51518	27.5888				27.5888	46.8702				46.8702
Prdx4	43495453	17541	246.842	312.823	3805.29	365.595	1182.64	237.732	447.816	5278.11	513.986	1619.41
Acot9	43543069	49131	209.21	442.707	42.919	565.211	315.012	239.917	457.821	54.3018	485.131	309.293
Sat1	43626480	3287	8625.23	6325.52	9412.75	41714.9	16519.6	10236.2	6219.05	13227.7	50738	20105.2
Tbl1x	44959883	28668	851.703	823.278	783.688	995.705	863.593	831.479	696.799	743.238	816.954	772.118
Prkx	45080963	44132	95.7653	134.823	87.7426	276.431	148.69	94.4905	114.084	69.439	194.117	118.033
Ptges3l1	45410545	9272	98.4723	139.039	57.8892	109.376	101.194	168.762	100.557	120.539	139.709	132.392
Sts	45420418	8330	1056.53	2361.12	3534.75	3992.51	2736.23	806.692	2437.23	3843.32	2104.54	2297.94
RGD1562200	45519406	3582	283.801	692.12	706.417	915.974	649.578	243.921	1080.21	885.717	819.707	757.388
Prrg1	45698240	107929	41.1642	29.7084	9.94633	9.94903	22.692	25.0221	33.4748	47.0998	13.9225	29.8798
Cfap47	46553745	214081	0.835393			1.53261	1.184	0.630744				0.630744
Tmem47	48779110	26534	1207.19	708.851	752.797	564.309	808.286	1405.15	889	1595.16	916.506	1201.45
LOC102550193	49283436	1653	392.909	439.942			416.425	711.167	578.142		250.769	513.359
Dmd	51149358	2369913	8.96427	32.9453	6.48716	2.44166	12.7096	10.6413	23.4082	9.78175	2.23739	11.5172
LOC681090	53916858	97253	1.54858				1.54858	1.79681				1.79681
Tab3	54035958	54324	130.646	63.8915	70.575	141.11	101.556	127.645	53.2052	49.1109	127.811	89.4432
Gk	54227291	76534	83.2626	150.304	1666.14	2037.89	984.398	79.6019	129.437	3048.75	1112.57	1092.59
RGD1565785	54390733	18733	7.53702			17.5147	12.5258	5.93613			21.2059	13.571
Il1rapl1	55439388	1326505	1.24178				1.24178	0.640704				0.640704
Arx	62363757	12382	522.254				522.254	312.407				312.407
Pola1	62382604	316226	6.28059	8.36254	5.45579	8.86638	7.24133	6.95768	7.44471	5.81448	10.7598	7.74417
Pcyt1b	62727691	93508	294.337	4.59558			149.466	226.971	2.742		3.69417	77.8024
Pdk3	62836131	67983	109.104	24.7979	7.33138	268.953	102.547	117.071	17.829		203.502	112.801
Zfx	63158368	45275	172.558	251.157	163.434	274.063	215.303	196.14	289.335	228.54	277.339	247.839
Eif2s3	63268106	23019	1956.23	2968.24	2478.33	3204.45	2651.82	1384.39	1868.24	1538.02	2255.48	1761.53
Klhl15	63342277	48638	10.6439	16.9906		21.4639	16.3662	9.63516	7.66775		16.6901	11.331
Apoo	63521033	104101	91.8659	583.311	106.435	256.726	259.584	109.415	540.289	94.5466	301.63	261.47
LOC102556393	63631097	25897	17.083				17.083	26.0707				26.0707
LOC108349225	63658072	7385	291.877	85.045	57.1064	60.5839	123.653	453.884	88.3754		58.4689	200.243
Maged1	63803194	6521	19060.7	5484.77	11776.3	10177.3	11624.8	18306.2	5661.93	10261.3	9956.2	11046.4
Gspt2	63959131	2521	3315.55			319.453	1817.5	3557.16			205.534	1881.35
Zxdb	64092609	5358	848.516	598.432	264.754	801.634	628.334	842.031	674.299	296.066	767.202	644.9
Spin4	64217074	4151	52.1544			122.155	87.1549	76.5402	145.997		278.777	167.105
Arhgef9	64249576	178868	368.63	39.1786	4.71556	18.0097	107.634	297.082	20.9806		10.0424	109.368
LOC100912165	64250896	13775	184.496				184.496	133.776	16.9212			75.3487
Amer1	64686620	15884	92.4443	95.729	24.137	120.181	83.1229	54.5066	46.9585		42.4073	47.9574
Asb12	64714337	86325		166.188			166.188		145.538			145.538
Zc4h2	64887978	20704	416.899	81.4257	146.29	149.829	198.611	429.298	84.4366	123.635	134.31	192.92
Zc3h12b	65040032	34825	81.6265				81.6265	37.6336				37.6336
Las1l	65081591	20753	965.629	899.939	709.403	755.999	832.743	1402.35	1041.17	835.607	885.516	1041.16
Msn	65226834	67358	96.0026	663.488	65.4563	801.947	406.723	58.1353	551.252	29.4382	784.635	355.865
Vsig4	65370851	29447			557.244		557.244			373.419		373.419
Heph	65377313	281166	11.4158	21.6322	2.31808	17.3979	13.191	8.19252	22.4662		35.9973	22.2187
Gpr165	65796359	5785	611.787				611.787	109.842				109.842
Eda2r	66560200	42309	2.89219	23.4387			13.1655		11.5694			11.5694
Ar	67656253	172745	5.23096	2.29626		8.28804	5.27175	1.28746			6.199	3.74323
Ophn1	68185865	377272	39.8692	107.244	5.79246	27.3551	45.0652	52.95	79.5766	4.30027	14.6498	37.8691
Yipf6	68625760	9833	2054.28	1603.53	1949.52	3239.68	2211.75	2239.18	1557.41	2086.24	3435.72	2329.64
Stard8	68713157	71889	103.831	382.106	52.2645	872.141	352.586	87.176	334.287	23.0692	576.132	255.166
Efnb1	68891227	12807	349.11	1171.8	434.074	2519.97	1118.74	303.28	1122.95	264.617	2105.19	949.01
Pja1	69213645	4898	16869.1	4919.88	3913.76	10163.7	8966.63	17376.2	5620.24	3937.98	13512.7	10111.8
Fam155b	69579968	25064	235.468			51.1722	143.32	282.364			27.5642	154.964
Eda	69730123	492570	4.79647	3.28832		1.8772	3.32066	5.38593	4.11695	1.0247	1.54284	3.01761
Igbp1	70322764	22241	409.249	591.527	882.589	934.748	704.528	504.27	604.707	735.935	861.994	676.727
P2ry4	70421599	6765	601.079	322.494	249.361	489.408	415.586	414.467	217.068	101.257	204.248	234.26
Arr3	70438590	12510	9.029				9.029	9.52394				9.52394
Pdzd11	70458601	3012	2603.19	1766.92	3920.47	5535.71	3456.57	3011.58	1276.89	2788.94	5510.66	3147.02
Kif4a	70461700	99384	3.12545	3.32605	4.62922	4.20173	3.82061	3.03703	2.81442	7.618	4.86606	4.58388
Gdpd2	70563381	8910	392.989				392.989	158.681			32.9539	95.8174
Dlg3	70596246	52283	979.206	81.5596	249.322	341.159	412.812	1139.11	83.8149	208.25	289.387	430.142
Slc7a3	70972767	6699	533.936				533.936	405.507				405.507
Snx12	70989822	137456	37.2521	51.2226	28.7287	70.9578	47.0403	40.3921	56.977	13.9011	121.255	58.1313
LOC103690849	71047961	79368	1.42315				1.42315	1.30101				1.30101
Foxo4	71155284	6874	1237.87	4650.1	1305.12	2603.5	2449.15	1101.2	4248.79	881.126	2844.28	2268.85
CXHXorf65	71162006	3273		161.592		91.1319	126.362		170.918		52.7703	111.844
Il2rg	71165378	3700	83.9514	4583.12	373.03	1700.97	1685.27	158.859	4170.42	107.184	1139	1393.87
Med12	71174653	23159	797.434	1003.42	903.89	1526.21	1057.74	983.31	680.379	266.204	780.841	677.683
Nlgn3	71199390	22561	2032.24	52.746	35.6865	29.0858	537.44	1638.52	40.293		33.6845	570.831
Gjb1	71272030	7943	1801.25		70509.7	1967.72	24759.6	329.998	58.6907	73480.7	2724.6	19148.5
Zmym3	71298737	14792	4565.73	1264.84	1223.37	2080.99	2283.73	4889.71	1132.99	884.744	1410.51	2079.49
Nono	71324365	17860	2504.97	3059.41	2754.15	3924.67	3060.8	3002.85	3083.94	2311.33	3652.59	3012.68
Itgb1bp2	71342770	4853	58.1871	27395.4	237.003	147.509	6959.52	83.4723	26594.3	156.008	92.5334	6731.57
Taf1	71412291	74165	359.68	230.429	144.744	271.872	251.681	412.329	181.972	150.696	212.622	239.405
Ogt	71540870	45036	2437.83	1989.83	756.806	2446.55	1907.75	2795.63	1854.95	919.01	1865	1858.65
Cxcr3	71614346	2651				191.274	191.274		123.095		221.516	172.306
Nhsl2	71895202	84817	142.827	63.9156	10.3965	58.377	68.8791	119.027	34.3519	5.52584	32.5816	47.8716
LOC100911832	71956446	4567	4861.97	571.797	176.291	1116.82	1681.72	4059.31	484.86	110.519	699.643	1338.58
Pin4	72004413	7254	922.588	1986.8	2029.54	1644.75	1645.92	1162.87	1969.73	1928.38	1892.89	1738.47
Ercc6l	72018373	15767				18.9177	18.9177		14.7834		13.1452	13.9643
Rps4x	72074108	4443	9351.29	35250.4	34197.2	24382.9	25795.5	11016.1	38271.3	36847.9	29046.7	28795.5
Cited1	72128996	3996	322.709	579.053		664.325	522.029	294.184	845.797		345.78	495.254
Hdac8	72163777	206278	13.5069	6.89067	16.3558	14.749	12.8756	15.0559	5.8759	18.0021	13.4806	13.1036
Phka1	72377020	138037	65.8714	91.2379	20.2754	79.3025	64.1718	61.1674	74.6364	21.1557	86.9611	60.9801
LOC679960	72448583	1555	115.011				115.011	158.348				158.348
Dmrtc1c1	72684315	7220				285.055	285.055				4557.15	4557.15
LOC102556425	72722850	2628	472.785	213.83		476.695	387.77	365.715	177.39		170.877	237.994
Zfp449	73390885	23054	161.683	193.568		102.211	152.487	152.975	170.869	29.7129	91.4006	111.239
LOC103694491	73424774	3939	633.25			75.7234	354.487	639.228			118.39	378.809
LOC102550394	73533161	19416	24.7244				24.7244	6.5455				6.5455
Fam127c	73581317	909	8532.55	18837	3795.96	6398.63	9391.03	8991.54	21950	2736.68	6859.28	10134.4
LOC100363642	73585165	17244	7.09612				7.09612	8.29119	22.9792			15.6352
Fam127b	73616371	1213	22038	42838.8	10746.4	15712.9	22834	25780.3	43620.3	9897.41	20361.5	24914.9
Dmrtc1b	73663859	27997	65.56			21.3076	43.4338	82.2752			16.6567	49.4659
Pabpc1l2a	73894603	1139	9718.5	551.411			5134.95	5753.24	306.967			3030.11
Nap1l2	73997274	2403	12906.8	577.752	366.958	397.203	3562.17	12012	494.698		424.066	4310.24
RGD1562521	74010375	38443			39.892	13.1901	26.541				7.63778	7.63778
LOC108353294	74106467	1273			692.695	538.909	615.802				298.49	298.49
LOC108353267	74107880	1605			597.184	241.593	419.388				129.134	129.134
LOC108349232	74109548	87494			5.25831	5.79545	5.52688				4.73771	4.73771
Cdx4	74165172	8586				45.1615	45.1615				60.3484	60.3484
Chic1	74205649	44964	387.906	36.7579	309.517	130.683	216.216	340.231	32.1403	182.813	230.09	196.319
Tsx	74269513	14306			200.995	281.47	241.233	7.21785			260.778	133.998
LOC102554630	74316978	30128	19.3703	36.2067	302.865	268.297	156.685	13.4457	24.7573	201.037	102.043	85.321
LOC100911498	74324637	17515	16502.2	17717.7	33462.2	34503.8	25546.5	38.0936			20.7083	29.4009
Jpx	74360739	50234	16.1145	30.2695	19.0803	33.2511	24.6789	12.3333	13.9203	13.6362	17.5351	14.3562
Ftx	74440265	43899	160.17	32.3787	33.1873	93.0855	79.7054	254.217	19.1149	13.9615	64.5245	87.9544
Mir421	74443492	69	3683.24				3683.24	6906.92				6906.92
Mir374b	74443648	58	5030.94				5030.94	5888.75				5888.75
Slc16a2	74578600	127468	20.9717	7.00178	175.653	18.486	55.528	13.9582	7.68019	86.2654	40.243	37.0367
RGD1561931	74943440	110119	107.531	3.00181		24.107	44.88	107.98			21.1742	64.5769
Abcb7	75150511	141439	23.0928	71.5151	42.8283	56.7282	48.5411	20.0485	55.2077	42.0584	45.7928	40.7769
Uprt	75382553	25988	101.415	67.4138		208.889	125.906	56.2377	46.6395		60.4789	54.4521
Zdhhc15	75433957	132524	39.2777	9.47839	106.173	49.7409	51.1675	33.0847	11.9602	100.385	37.0134	45.6109
Magee2	75737684	57371	27.2352				27.2352	24.9208				24.9208
LOC100912991	76010310	21597	97.6271	82.6506	76.334	120.155	94.1917	87.1641	46.4086	36.7255	43.985	53.5708
LOC102557587	76039166	2499	312.628				312.628	279.704				279.704
Pbdc1	76042239	50725	145.297	186.376	171.572	206.984	177.557	110.865	96.4986	120.827	131.772	114.991
Magee1	76083553	3547	10686.5	363.454	237.796	319.55	2901.83	10269.6	361.431	182.957	136.343	2737.59
LOC102547322	76280507	8222	2921.59				2921.59	4882.48	34.0195			2458.25
LOC103690870	76321128	26242	21.8801				21.8801	23.6091				23.6091
LOC103690008	76663138	46322	2.03202				2.03202	3.25798				3.25798
Fgf16	76786728	9583	27.5025	1134.85			581.178		1199.14			1199.14
Atrx	76820110	159045	239.454	147.357	72.5587	188.479	161.962	320.076	137.03	80.699	149.972	171.944
Magt1	77023423	38180	55.9636	160.17	268.113	281.244	191.373	37.6552	159.952	271.009	219.855	172.118
Cox7b	77065427	6249	7465.11	81023.1	23093.1	27479.1	34765.1	7704	71680.1	18998.5	25383.8	30941.6
Atp7a	77076085	114364	29.2183	33.2395	18.1029	76.4178	39.2446	24.0309	31.9988	16.3928	71.2834	35.9265
Tlr13	77216312	17734	45.1157	290.779	54.0476	105.962	123.976	43.8937	274.703	40.6594	114.924	118.545
Pgk1	77263399	15974	6746.36	19503.5	11148.5	10592.9	11997.8	8191.09	24008	11598.5	18520.5	15579.5
Taf9b	77281234	12151	1705	1148.01	507.992	805.152	1041.54	1887.85	1079.99	353.08	1118.66	1109.9
Cysltr1	77671028	4340	104.104	548.389	97.173	185.563	233.807	87.8484	429.659		143.268	220.258
RGD1560821	77885562	617		750.047			750.047	180.229	642.226		335.917	386.124
Zcchc5	77953574	3687		636.548			636.548		423.57			423.57
Lpar4	78042859	13488	39.0801	24.5074			31.7938	28.2668	24.1938			26.2303
P2ry10	78158729	51684				12.6965	12.6965		7.66684		18.0457	12.8563
RGD1560455	78258495	25685	8.79523	34.748			21.7716	6.1849	17.2424			11.7137
Itm2a	78490872	5942	3428	951.282	70.9746	115.455	1141.43	3320.48	1243.51	60.6744	261.605	1221.57
RGD1566265	78870964	40637	91.7253	65.075	52.8335	56.5178	66.5379	76.0345	74.5668	62.9905	68.0039	70.3989
Brwd3	79817968	91923	56.8309	54.6594	52.552	58.7314	55.6934	66.4484	43.1071	73.3425	53.9254	59.2058
Sh3bgrl	80213209	99184	318.205	226.961	657.901	344.334	386.85	337.07	310.445	1160.63	561.595	592.436
LOC102554698	80440668	26842	7.01343				7.01343	4.73465				4.73465
Pou3f4	82143789	1277	685.5				685.5	292.341				292.341
Rps6ka6	82641679	102074	22.2238			37.4034	29.8136	18.3645			27.0732	22.7189
Hdx	82847895	303621	2.69714	1.85081			2.27398	3.13929	1.22832			2.18381
Apool	83678269	72281	26.5657	404.729	193.603	167.127	198.006	22.5275	381.491	213.48	212.907	207.601
Zfp711	84062363	33525	110.061	18.734		20.4633	49.7527	77.2381	13.9054		6.18227	32.4419
Chm	84666900	154875	53.9694	40.1257	22.527	50.8439	41.8665	49.2348	25.7359	17.4589	39.0321	32.8654
Dach2	84924570	559580	0.841053				0.841053	0.72392				0.72392
Klhl4	86125929	103636	40.6896	34.7665		5.7562	27.0708	32.6499	40.4842		7.66625	26.9334
Pabpc5	92130292	2065	68.3733				68.3733	38.4647				38.4647
LOC108349237	92588797	7429	20.2724				20.2724	17.1069				17.1069
Pcdh11x	92596355	745057	3.14576				3.14576	0.84221				0.84221
Nap1l3	95059334	2798	7979.63	1453.13	232.94	1950.83	2904.13	8277.94	1432.86	450.981	1882.73	3011.13
Diaph2	99722910	640318	1.29361	1.18735	3.29314	5.91595	2.92251	0.942758	0.837252	2.75892	3.10197	1.91022
Pcdh19	104387346	106368	131.322	108.458		15.9838	85.2546	166.374	112.197		22.2456	100.273
Tnmd	104684676	15497	9.71825				9.71825	9.73842			23.4049	16.5717
Tspan6	104719930	9676	858.975	669.585	1351.14	1344.02	1055.93	857.013	645.599	1069.36	1286.99	964.74
Srpx2	104734035	26623	6.01046	50.9064		45.9349	34.2839	5.37029	31.5188	14.8961	19.4626	17.8119
Sytl4	104763961	27249	27.6347	63.081	94.2686	82.0969	66.7703	18.3642	76.9867	82.0312	77.3294	63.6779
Cstf2	104882726	27020	1841.09	319.301	285.203	569.614	753.802	1911.37	272.6	225.496	490.921	725.096
Nox1	104909328	23180	8.12142				8.12142	4.45464				4.45464
LOC102554368	104988709	13650	6.89577		123.584	255.664	128.715	10.4742	29.0295	92.4429	198.656	82.6508
RGD1565132	105056890	57986			9.9177	25.2051	17.5614			8.08273	20.2545	14.1686
Tmem35	105134498	10848	3093.32		45.9448	109.983	1083.08	3607.58			89.1608	1848.37
Cenpi	105147045	51753	8.91202			5.76343	7.33772	5.98565	5.40467			5.69516
Drp2	105239623	50610	618.216	6.53145			312.374	525.45	5.06617			265.258
Timm8a1	105351714	4008	1679.17	9459.79	3835.83	3624.24	4649.76	1793.51	8607.12	4929.36	4895.38	5056.34
Btk	105360922	29658	12.695			10.0571	11.3761	11.2484	10.217		15.7238	12.3964
Rpl36a	105402867	2713	2806.82	9905.73	12958.7	7531.08	8300.59	3814.85	10524.7	15175.9	9536.69	9763.04
Gla	105405915	11416	713.21	385.109	943.703	1588.57	907.648	741.696	387.939	1086.38	1762.57	994.648
Hnrnph2	105417603	5259	6824.63	6467.82	6225.83	6953.5	6617.95	8097.02	6736.96	7486.13	8949.5	7817.4
Armcx4	105497277	10359	2141.69	698.831	203.558	426.148	867.557	2244.33	695.288	201.859	333.463	868.736
Armcx6	105565733	2610	1319.95	582.59	146.893	582.835	658.066	1192.97	741.244		423.521	785.911
Armcx3	105573909	3571	11234.1	7497.92	2029.15	3232.49	5998.42	10732.2	8661.74	1736.51	2969.71	6025.05
Armcx2	105617383	4826	6266.7	547.959	278.05	451.182	1885.97	5948.17	758.291	141.94	490.308	1834.68
Nxf2	105772718	20606	5.48155				5.48155	5.39656				5.39656
Zmat1	105804603	31807	330.853	237.99	226.609	299.147	273.65	293.425	224.245	207.428	289.428	253.631
Tcp11x2	106104501	82689	1.70749		6.02752		3.86751				4.80414	4.80414
LOC102552920	106252677	2706	2807.12	977.255	949.27	672.385	1351.51	2480.34	938.907	572.9	670.189	1165.58
Gprasp1	106306795	7109	21376.9	1004.36	657.952	1619.55	6164.7	21175.3	1344.31	573.07	1486.89	6144.89
Gprasp2	106357240	6215	11193.8	292.528	647.726	1569.36	3425.85	11457.5	416.299	452.472	1445.1	3442.85
Bhlhb9	106359981	33476	593.568	201.438	185.534	327.001	326.885	738.632	237.435	192.778	316.273	371.28
MGC109340	106487872	1519	8210.58			215.999	4213.29	10970.6			136.445	5553.52
Arxes2	106522900	1932	1422.63				1422.63	2067.97				2067.97
Bex2	106556838	1528	29377.8		526.913	663.7	10189.5	36346.3			1277.29	18811.8
Tceal8	106713319	2072	8513.25	13640.2	12841.4	15172.8	12541.9	9702.53	15535.6	12301.8	17146.7	13671.6
Tceal5	106746456	3162	2327.88	104.54			1216.21	3220.39	243.263		65.5473	1176.4
Tceal7	106774954	2118	155.546	858.385			506.966	266.266	1606.76			936.512
Tceal9	106791333	3334	6586.65	5591.9	2299.89	14421.7	7225.03	8636.25	7431.76	1989.71	13267.2	7831.23
Bex3	106823442	1436	36182.6	7941.64	2883.45	22848.3	17464	39521.2	8408.12	1631.91	21481.4	17760.7
Tceal3	107322077	1977	5932.35				5932.35	7051.04	176.851			3613.94
Tceal1	107370351	1996	5357.14	1639.53	403.368	2062.22	2365.57	6096.5	2499.06	397.375	2370.97	2840.98
Morf4l2	107394468	11096	7755.15	5695.96	9906.13	5593.99	7237.81	9372.5	6472.16	8756.5	5602.1	7550.81
LOC102555540	107403271	74034	6.48417	4.91142		5.23755	5.54438	3.64779	5.35231		3.26612	4.08874
Glra4	107416019	26859	10.163				10.163	5.02738				5.02738
Plp1	107494326	17029	82582.6	378.522	216.135	203.182	20845.1	16282.4	317.558	65.6312	156.195	4205.45
Rab9b	107531404	11106	1473.86				1473.86	1187.94				1187.94
Tmsbl1	107612518	2114	1304.6	218.912			761.757	1239.91	297.703			768.808
Slc25a53	107622504	10090	90.4891				90.4891	126.741				126.741
LOC102555659	107632672	897	9717.04				9717.04	6056.84				6056.84
Zcchc18	107634099	1792	34662.2	221.355			17441.8	35637	143.08			17890
LOC102555756	107642312	22023	95.3112	73.547	100.97	82.617	88.1114	139.578	75.146	83.4895	75.2888	93.3756
LOC108349241	107664693	24219	24.485	17.7432			21.1141	28.8608	15.3988		9.27092	17.8435
Fam199x	107695491	28103	17.7517	19.9959		13.7977	17.1818	11.5881				11.5881
Serpina7	110226565	5637			4869.76		4869.76			5788.13		5788.13
Mum1l1	110375434	35781	59.4527	73.9066		20.8403	51.3999	25.5287	49.5091		22.6872	32.575
LOC680663	110670037	112249	2.09639				2.09639				4.92383	4.92383
Rnf128	110789061	87970	80.3565	228.087	421.875	437.732	292.012	64.4683	246.683	466.386	396.011	293.387
Tbc1d8b	110894831	88438	23.096	34.0132	99.2749	193.93	87.5786	27.6627	29.7827	103.546	165.612	81.6509
Ripply1	111099420	15415			114.408	36.7643	75.5863			203.476	39.2157	121.346
Cldn2	111122552	10635	142.496		5836.5	11008.3	5662.42	22.4061		7929.23	13635.5	7195.7
Morc4	111143537	48456	28.7495	48.4347	84.6602	97.8737	64.9295	28.3584	44.2552	63.9866	96.2391	58.2098
Rbm41	111272347	52856	25.2877	45.6535	22.4859	31.0374	31.1161	20.2872	15.4347	8.18512	16.992	15.2247
Nup62cl	111333274	55909	3.03044				3.03044	2.55725				2.55725
Frmpd3	111689587	89356	118.402				118.402	52.8014				52.8014
Prps1	111798233	22037	1137.03	757.503	436.681	529.225	715.109	1238.82	753.098	237.221	438.906	667.012
Tsc22d3	111884285	60408	383.939	595.908	359.858	469.572	452.319	436.279	731.59	712.603	529.806	602.57
Mid2	112019897	98799	96.51	72.2681	31.0442	74.8713	68.6734	64.8789	66.5304	25.1788	53.3191	52.4768
Vsig1	112268786	34768	2.7073			38.6055	20.6564				17.8837	17.8837
Psmd10	112323188	5454	379.685	412.135	393.655	563.298	437.193	396.129	547.039	449.502	595.358	497.007
Atg4a	112328907	74250	72.3861	157.153	136.317	145.823	127.92	67.5018	122.117	127.216	141.663	114.625
Col4a6	112405647	362690	2.30978	1.18482		2.05599	1.8502	2.32142	0.835471		1.90485	1.68724
Col4a5	112769595	214125	29.8482	109.607	23.0975	234.58	99.2831	27.3761	116.695	25.9293	182.78	88.195
Irs4	113003824	14264	29.6952				29.6952	7.79595				7.79595
Nxt2	113509841	7271	297.748	113.656	664.384	541.497	404.321	290.583	125.024	1051.19	593.856	515.162
Kcne5	113583844	615	2081.51			484.999	1283.26	981.569				981.569
Acsl4	113596247	63631	488.75	71.1701	3036.72	618.29	1053.73	577.332	85.3515	2129.81	585.487	844.496
LOC102554188	113781104	2614			234.67	125.517	180.094				112.326	112.326
Tmem164	113947355	162709	64.5028	162.12	106.269	169.019	125.478	89.628	121.911	25.9246	123.878	90.3354
Ammecr1	114129829	103184	7.75393	17.6196	12.6331	11.8519	12.4646	8.62161	13.7797	7.68685	5.69118	8.94485
LOC100912526	114367028	12618	26.8551	31.4367			29.1459	28.9568				28.9568
Chrdl1	114554359	104616	23.4832	15.1666		4.56182	14.4039	21.3349	4.45611	5.16929	2.97173	8.48301
Pak3	114784452	258231	138.622				138.622	104.058				104.058
Capn6	115049113	24711	63.9933	40.1307		224.512	109.545	34.7149	22.6383		171.242	76.1985
Dcx	115098675	76840	452.874				452.874	127.766				127.766
Alg13	115561329	7927	398.975	554.611	870.576	605.806	607.492	477.961	520.461	1055.16	834.498	722.019
LOC108349244	115582591	36748	110.654	48.5742	29.2124	26.7853	53.8064	131.633	38.6919	32.3756	29.6103	58.0778
Trpc5	115624670	139547	66.2379			6.83984	36.5389	44.1127			3.46556	23.7891
Zcchc16	115908999	493407	6.52434			6.0452	6.28477	5.61827			4.23561	4.92694
Amot	116751231	59007	142.769	23.5283	95.5117	274.481	134.073	158.167	22.5162	71.4859	296.804	137.243
Htr2c	118084520	233520	116.047				116.047	29.6603				29.6603
Il13ra2	118443955	70761	1.59626				1.59626	2.46951				2.46951
Lrch2	118532396	83449	79.2957	5.14953		4.2892	29.5782	95.1834	9.49689		3.51855	36.0663
Pls3	119030311	93957	305.954	367.297	312.975	440.315	356.635	244.823	374.107	645.409	427.027	422.842
LOC103694506	119160964	17067	12.6849				12.6849	9.30798				9.30798
LOC100911253	119196246	27589	556.46	123.409		553.542	411.137	1023.78	101.384		518.984	548.051
Agtr2	119389480	2754	170.892				170.892	37.494				37.494
Wdr44	120860178	105740	76.1101	59.709	18.4916	33.85	47.0402	88.7142	40.1195	24.2079	27.4414	45.1207
Klhl13	121578965	156049	117.2	82.6132	9.82747	38.8018	62.1106	106.28	74.6849	11.5517	28.1131	55.1575
Dock11	122507169	183294	22.8522	14.247	5.64753	8.78743	12.8835	15.0804	16.4046	2.9504	9.14027	10.8939
Il13ra1	122724081	59720	6.6198	20.4799	115.557	47.4482	47.5262	5.71915	19.1249	41.0513	34.127	25.0056
Zcchc12	122808581	3209	13463.5	144.213	310.632	232.373	3537.68	13559.2	108.955	112.349	107.645	3472.04
Lonrf3	122937987	33591	89.1086		21.6857	52.3896	54.3947	81.5791	11.1025	23.6123	64.7863	45.27
RGD1561445	123050468	50336	7.66692				7.66692	7.57435				7.57435
Pgrmc1	123205869	8011	6968.78	1386.43	42067.3	13195.4	15904.5	7994.52	1664.31	71002.8	23032.5	25923.6
Akap17b	123217410	37372	285.868	149.481	66.6822	1172.44	418.618	288.201	115.385	77.1759	226.457	176.805
Slc25a43	123349836	34962	8.07682		133.785	472.639	204.834	12.2682	10.6671	91.7766	229.717	86.1071
Slc25a5	123404570	3067	17834.2	30167.2	56602.5	121119	56430.6	18706.2	29974.2	51969.1	113671	53580.2
RGD1564541	123460280	26534	197.237	171.918	234.075	259.672	215.726	267.919	192.382	262.236	344.341	266.719
Ube2a	123486988	10738	1271.92	1939.38	1728.08	1327.76	1566.79	1505.3	1660.59	1537.73	1360.76	1516.1
LOC100910054	123502074	14227	64.1762			41.9308	53.0535	47.4557			20.6382	34.0469
Sept6	123524954	75936	280.389	18.7183	9.59287	47.1357	88.9589	506.477	23.6356	5.22256	30.251	141.397
Rpl39	123705241	2016	252.127	557.486	532.489	325.498	416.9	354.597	381.546	393.432	334.125	365.925
Upf3b	123713327	18104	698.26	544.111	478.604	743.05	616.006	841.066	449.34	418.199	636.336	586.235
Nkap	123751196	19399	178.075	247.078	175.895	238.324	209.843	154.363	168.218	115.226	158.481	149.072
Rhox5	123900357	16560	6.25242		48.6185		27.4355	5.75577				5.75577
LOC367975	124156649	5409			134.673		134.673			319.935	111.76	215.848
Tmem255a	124400686	64468	69.791	9.22941			39.5102	24.0255	8.67742			16.3515
Lamp2	124722628	43451	821.022	1564.88	5068.24	2530.99	2496.28	675.091	1712.33	5718.52	2976.47	2770.6
Cul4b	124831391	38938	605.791	343.817	460.803	674.868	521.32	705.193	298.112	497.209	587.286	521.95
Mcts1	124894269	11860	698.415	1332.26	1558.14	917.961	1126.69	1015.98	1605.69	1878.63	1312.13	1453.11
C1galt1c1	124921686	4485	1771.31	1289.8	2308.04	3205.54	2143.67	2440.45	1377.23	2853.67	3327.26	2499.65
Gria3	127561843	267920	301.122	61.566	10.3032	5.56649	94.6393	358.192	63.2489	11.9763	3.73902	109.289
Thoc2	128153824	114491	155.055	163.126	130.933	203.989	163.276	156.721	116.656	118.716	166.395	139.622
Xiap	128409425	46361	276.528	347.234	397.773	384.094	351.407	256.822	269.486	527.248	340.882	348.609
Stag2	128493603	130740	167.534	190.132	165.098	280.616	200.845	194.23	188.804	204.613	319.832	226.87
Tenm1	128923951	27569	627.538				627.538	1407.72	10.9912			709.354
LOC103694513	128951546	384477	2.15441				2.15441	4.44171				4.44171
LOC103690896	129480838	329364	1.08598				1.08598	2.8457				2.8457
Dcaf12l2	130823651	1718	71.2255				71.2255	78.5974				78.5974
Dcaf12	131340045	3993	3941.42				3941.42	4412.09			56.2315	2234.16
Prr32	131617765	1997	254.525			343.531	299.028	167.053				167.053
Smarca1	134634651	84851	102.613		7.6813	4.56986	38.2879	93.6107	2.74705		3.46041	33.2727
Ocrl	134742226	51185	309.497	113.016	151.304	152.095	181.478	304.466	87.8898	111.993	104.605	152.239
Apln	134856719	9491	545.464	1581.21	105.028	185.42	604.28	481.214	1043.76		140.125	555.033
Xpnpep2	134940656	29218	8.05388	236.451	5106.99	6379.35	2932.71	12.5052	165.934	2206.25	3047.88	1358.14
Sash3	134979637	14714	46.0593	56.1636	62.535	105.412	67.5424	44.8054	95.0483	29.4028	96.254	66.3776
Zdhhc9	135005171	36036	585.357	170.617	806.446	917.934	620.088	469.93	157.179	644.299	925.031	549.11
Utp14a	135092123	25286	241.591	338.583	322.955	411.682	328.703	306.9	341.993	260.921	360.653	317.617
Bcorl1	135187468	46391	162.523	94.7684	34.7103	142.737	108.685	168.649	96.4698	27.2002	130.68	105.75
Elf4	135239626	10893	28.5156	227.593	52.7943	120.482	107.346	21.8754	261.057		107.819	130.251
Aifm1	135304063	38999	204.672	1679.1	1290.79	1447.05	1155.4	218.539	1705.79	1642.75	1567.34	1283.6
Rab33a	135348799	11405	557.088				557.088	633.766	22.4813		27.2592	227.835
Zfp280c	135371696	62508	91.7059	59.757	56.4281	60.6016	67.1231	63.0273	54.4429	55.9467	66.5912	60.002
Slc25a14	135470855	38368	310.585	42.2156	40.9692	83.1823	119.238	392.304	44.9559	50.7414	60.7715	137.193
Rbmx2	135550931	7509	334.692	299.345	194.019	389.278	304.334	464.371	217.29	192.051	202.412	269.031
Enox2	135918938	384329	2.76752	3.78438	6.98293	6.44156	4.9941	2.29405	3.69956	9.4745	7.23533	5.67586
Igsf1	136792637	15248	1047.57	672.039			859.806	717.305	622.165		12.4599	450.643
LOC103690083	137463030	286000	16.5216	5.89454	6.16644	16.2695	11.213	21.857	4.1565	6.55504	7.66961	10.0595
Stk26	138032356	62893	14.9663			40.7861	27.8762	9.85088	13.7127		38.4469	20.6702
Rap2c	138224039	13118	1041.15	1060.86	1212.9	743.526	1014.61	1060.23	1275.79	1646.26	868.984	1212.82
Mbnl3	138378674	56717		5.82817	323.791	153.563	161.061		4.93165	424.621	67.909	165.82
Hs6st2	138675326	297358	47.925	1.33397		7.52312	18.9274	18.1373	2.11645	1.21243	5.11138	6.64439
Usp26	139030239	49097				21.2632	21.2632				37.2895	37.2895
Gpc4	139354325	110508	37.6482	190.542	278.243	514.723	255.289	57.5015	207.551	374.53	841.486	370.267
Ftl1l1	139475498	914			419.466	652.68	536.073			710.01	736.977	723.493
Gpc3	139579268	367825	8.18888	11.8626	1.77195	88.4708	27.5735	8.63776	8.55493	1.76429	111.38	32.5844
Ccdc160	140168880	8522	124.811			360.506	242.658	43.8065			326.302	185.054
Gpr101	140296220	7466	392.092				392.092	63.8331				63.8331
Zic3	140875191	13153	236.159				236.159	268.731				268.731
Fgf13	142053648	110572	289.434	161.434		8.36244	153.077	384.39	170.33		39.3632	198.028
F9	143097507	44279			7923.44		7923.44	5.20215	10.0018	9895.18		3303.46
Mcf2	143159071	133396	16.441				16.441	7.14531				7.14531
Atp11c	143340712	184876	36.8106	31.111	407.083	44.6905	129.924	32.7384	28.62	559.875	56.8013	169.509
RGD1560171	143681714	1457	542.669				542.669	496.094				496.094
Sox3	144035162	2202	153.887				153.887	79.3575				79.3575
RGD1561327	144257983	189726	85.9284				85.9284	103.156	1.22856			52.1925
Ldoc1	144699737	79210	3.92148				3.92148	11.3313				11.3313
Slitrk4	147582195	7334	1070.39				1070.39	1487				1487
Slitrk2	151099388	7628	1540				1540	1317.23				1317.23
Gabre	152220180	17167	38.9296				38.9296		42.0912			42.0912
Gabra3	152414332	228206	75.7701				75.7701	67.489				67.489
Gabrq	152852230	12745	196.452				196.452	32.4075				32.4075
Cetn2	152927852	5243	3096.88	3820.66	6888.33	3794.57	4400.11	3964.66	3418.77	8127.85	4289.1	4950.1
Nsdhl	152933118	30072	452.92	236.332	15814	466.178	4242.36	335.447	210.054	11738.2	518.06	3200.45
Zfp185	152989099	45190	7.70682	21.213		110.228	46.3825	6.85496	6.7054		47.0109	20.1904
Pnma3	153063276	4224	2408.89				2408.89	1651.02				1651.02
Aff2	153539951	511071	19.9095				19.9095	16.2101				16.2101
Fmr1	154684924	37390	302.597	169.743	240.966	276.018	247.331	333.311	163.955	298.913	315.501	277.92
Dkc1	155844914	17449	885.225	1274.94	1309.54	1605.13	1268.71	1357.89	1604.34	1584.76	1690.65	1559.41
LOC102552182	156152984	2172	47.6704				47.6704	54.8547				54.8547
Ikbkg	156254187	16548	226.957	609.256	785.411	479.46	525.271	255.838	535.256	801.753	515.605	527.113
G6pd	156274800	19135	2103.41	632.264	5706.3	1714.67	2539.16	1920.67	584.705	363.636	1517.31	1096.58
Fam3a	156319687	9287	1437.2	1626.62	4301.65	4425.78	2947.81	1596.8	1380.42	3532.68	3671.19	2545.27
Slc10a3	156335385	4871	682.138	1207.95	1062.57	1463.51	1104.04	740.321	1201.1	606.923	1070.84	904.796
Ubl4a	156340919	2852	5977.02	16933.5	8374.93	6295.98	9395.35	7110.23	17489.9	8330.56	7000.74	9982.86
Lage3	156355376	1423	9736.85	18978.5	18347.8	17607.2	16167.6	9857.54	15069.8	16265.5	18230.6	14855.9
Plxna3	156363400	16033	1777.11	509.246	95.6507	522.767	726.192	1868.7	298.032	24.7352	238.075	607.385
LOC102548378	156379435	1786	68.5137			601.225	334.87		143.561		754.308	448.934
Gdi1	156400734	6662	35017.3	13148.8	13305.3	17676.2	19786.9	38292.4	12424.2	10087.4	14303.2	18776.8
Atp6ap1	156407973	7080	16489.6	11065.2	6947.62	13788.9	12072.8	18478.6	10979.6	5728.72	14441.9	12407.2
Taz	156421006	7587	1354.78	4762.07	1884.87	2406.01	2601.93	1751.49	4768.1	1910.27	2137.62	2641.87
Dnase1l1	156429521	8545	366.816	889.736	1126.17	1096.06	869.696	478.716	1137.49	1134.95	1101.59	963.188
[truncated: 38 more rows]

## Sheet: Supplementary Data 10
Supplementary Data 10.TPM values of X-linked genes in Opossum
[truncated: 442 more rows]

[truncated: 2 more sheets: Supplementary Data 11, Supplementary Data 12]
