# Supplementary material for: Activation of Xist by an evolutionarily conserved function of KDM5C demethylase
Source: Nat Commun. 2022 May 11;13:2602. doi: 10.1038/s41467-022-30352-1 (PMC9095838; doi:10.1038/s41467-022-30352-1)
Supplement: Supplementary file 4 — Supplementary Data 13 [file 41467_2022_30352_MOESM4_ESM.xlsx]

## Sheet: Supplementary Data 13
Supplementary Data 13. Description of all Cell lines used in this study.
Genotype	Cell Type	Biological Replicates	Figure	Purposes to use the cell lines
XX	EpiSC	2	Figure 1a	Kdm5c RT-qPCR.
XY	EpiSC	2	Figure 1a	Kdm5c RT-qPCR.
XX	ESC	3	Figure 1b	Kdm5c RT-qPCR; XX EpiLC generation.
XY	ESC	3	Figure 1b	Kdm5c RT-qPCR; XY EpiLC generation; Generation of transgenic ES cell lines (1 line used for generation of all transgenic ESC lines.)
Kdm5cfl/fl	ESC	3	Figure 3; Supplementary Figure 2	Xist RNA coating and Rex1 profiling through IF/FISH; RNA sequencing to characterize Kdm5c allele mutation.
Kdm5cfl/Δ	ESC	3	Figure 3; Supplementary Figure 2	Xist RNA coating and Rex1 profiling through IF/FISH; RNA sequencing to characterize Kdm5c allele mutation.
Kdm5cΔ/Δ	ESC	3	Figure 3; SupplementaryFigure 2	Xist RNA coating and Rex1 profiling through IF/FISH; RNA sequencing to characterize Kdm5c allele mutation.
Kdm5cflY	ESC	3	Figure 3	Kdm5cflY EpiLC generation for the Xist induction assay; RNA sequencing to characterize Kdm5c allele mutation.
Kdm5cΔY	ESC	3	Figure 3	Kdm5cflY EpiLC generation for the Xist induction assay; RNA sequencing to characterize Kdm5c allele mutation.
Kdm5cfl/fl	EpiLC	3	Figure 3; Supplementary Figure 2	Xist RT-qPCR; Xist RNA coating and REX1 profiling through IF/FISH.
Kdm5cfl/Δ	EpiLC	3	Figure 3; Supplementary Figure 2	Xist RT-qPCR; Xist RNA coating and REX1 profiling through IF/FISH.
Kdm5cΔ/Δ	EpiLC	3	Figure 3; Supplementary Figure 2	Xist RT-qPCR; Xist RNA coating and REX1 profiling through IF/FISH.
Kdm5cflY	EpiLC	3	Figure 3	Xist RT-qPCR; Xist RNA coating analysis.
Kdm5cΔY	EpiLC	3	Figure 3	Xist RT-qPCR; Xist RNA coating analysis.
XY;Tg-mKdm5c	ESC	3	Figure 4b	Xist RNA induction assay.
XY;Tg-hKDM5C	ESC	3	Figure 4b	Xist RNA induction assay.
XY;Tg-hKDM5C(H514A)	ESC	3	Figure 4b	Xist RNA induction assay.
XY;Tg-hKDM5D	ESC	3	Figure 4b	Xist RNA induction assay.
XY;Tg-oKdm5c	ESC	3	Figure 8a	Xist RNA induction assay.
XY;Tg-oKdm5d	ESC	3	Figure 8a	Xist RNA induction assay.
XY;Tg-oKdm5c(H514A)	ESC	3	Figure 8a	Xist RNA induction assay.
XY;Tg-pKdm5c	ESC	3	Figure 8b	Xist RNA induction assay.
XΔTsixY	ESC	3	Supplementary Figure 3	EpiLC generation; KDM5C protein expression study by Western Blot.
XΔTsix;TgmKdm5cY	ESC	3	Supplementary Figure 3	EpiLC generation; KDM5C protein expression study by Western Blot.
XΔTsix;TghKDM5CY	ESC	3	Supplementary Figure 3	EpiLC generation; KDM5C protein expression study by Western Blot.
XΔTsix;TghKDM5C(H514A)Y	ESC	3	Supplementary Figure 3	EpiLC generation; KDM5C protein expression study by Western Blot.
XΔTsix;TghKDM5DY	ESC	3	Supplementary Figure 3	EpiLC generation; KDM5C protein expression study by Western Blot.
XΔTsix;ΔKdm5cY	ESC	3	--	EpiLC generation.
XX	EpiLC	3	Figure 4d;	Xist RT-qPCR.
XY	EpiLC	3	Figure 4d	Xist RT-qPCR.
XΔTsixY	EpiLC	3 (2 for ChIP)	Figure 4d,4e,5a,5b; Supplementary Figure 3	Xist RT-qPCR; Xist RNA induction assay; ChIP-Seq for KDM5C occupancy at the Xist locus; ChIP-qPCR quantification of H3K4me1, H3K4me2, H3K4me3, and H3K27ac occupancy at Xist locus; Kdm5c RT-qPCR.
XΔTsix;Tg-mKdm5cY	EpiLC	3 (2 for ChIP)	Figure 4d,4e; Supplementary Figure 3	Xist RT-qPCR; Xist RNA induction assay; Kdm5c RT-qPCR.
XΔTsix;Tg-hKDM5CY	EpiLC	3	Figure 4d,4e,5b; Supplementary Figure 3	Xist RT-qPCR; Xist RNA induction assay; ChIP-qPCR quantification of H3K4me1, H3K4me2, H3K4me3, and H3K27ac occupancy at Xist locus; Kdm5c RT-qPCR.
XΔTsix;Tg-hKDM5DY	EpiLC	3	Figure 4d,4e; Supplementary Figure 3	Xist RT-qPCR; Xist RNA induction assay; Kdm5c RT-qPCR.
XΔTsix;Tg-hKDM5C(H514A)Y	EpiLC	3	Figure 4d,4e,5b; Supplementary Figure 3	Xist RT-qPCR; Xist RNA induction assay; ChIP-qPCR quantification of H3K4me1, H3K4me2, H3K4me3, and H3K27ac occupancy at Xist locus; Kdm5c RT-qPCR.
XΔTsix;ΔKdm5cY	EpiLC	3 (2 for ChIP)	Figure 4d,4e,5a,5b	Xist RT-qPCR; Xist RNA induction assay; ChIP-Seq for KDM5C occupancy at the Xist locus; ChIP-qPCR quantification of H3K4me1, H3K4me2, H3K4me3, and H3K27ac occupancy at Xist locus.
