# Supplementary material for: Activation of Xist by an evolutionarily conserved function of KDM5C demethylase
Source: Nat Commun. 2022 May 11;13:2602. doi: 10.1038/s41467-022-30352-1 (PMC9095838; doi:10.1038/s41467-022-30352-1)
Supplement: Supplementary file 6 — Source Data [file 41467_2022_30352_MOESM6_ESM.xlsx]

## Sheet: Figure 1
Panel a
Kdm5c qRT-PCR
XY male	17.6777	19.4791	14.9685
XY male	17.9244	17.3139	15.1774
XX female	24.6558	26.7943	29.1183
XX female	23.3258	23.8159	28.9172
Panel b
Kdm5c qRT-PCR
XY male	0.21822	0.24551	0.259509
XY male	0.17481	0.157547	0.183501
XX female	1.9915	2.07607	2.09051
XX female	1.91038	2.30355	1.85814
XX female	2.60965	2.31957	2.50334
Panel c
Kdm5cflY	26
Kdm5cΔY	12
Kdm5cfl/Δ	23
Kdm5cΔ/Δ	0
Panel d
Kdm5cΔY	51
Kdm5cΔ/Δ	0
Panel e
Kdm5c+Y	26
Kdm5cΔY	19
Kdm5cfl/Δ	6
Kdm5cΔ/Δ	16
Kdm5c+Y; Sox2-Cre	24
Kdm5cΔY; Sox2-Cre	13
Kdm5cfl/Δ; Sox2-Cre	33
Kdm5cΔ/Δ; Sox2-Cre	0

## Sheet: Figure 2
Panel b
	Large Xist RNA coat	Small Xist RNA coat	Large dispersed Xist RNA coat	Weak dispersed Xist RNAs	No Xist RNA
Kdm5cfl/fl	0.611111	0.111111	0.111111	0.138889	0.0277778
Kdm5cfl/fl	0.649351	0.168831	0.155844	0	0.025974
Kdm5cfl/fl	0.5625	0.1125	0.1375	0.1375	0.05
Kdm5cfl/Δ	0.5	0.0789474	0.0657895	0.171053	0.184211
Kdm5cfl/Δ	0.588235	0.0294118	0.0882353	0.132353	0.161765
Kdm5cfl/Δ	0.509091	0.145455	0.163636	0.109091	0.0727273
Kdm5cΔ/Δ	0.289062	0.117188	0.1875	0.21875	0.1875
Kdm5cΔ/Δ	0.23741	0.172662	0.129496	0.215827	0.244604
Kdm5cΔ/Δ	0.22619	0.130952	0.178571	0.261905	0.202381
Kdm5cflY	0	0	0	0	1
Kdm5cflY	0	0	0	0	1
Kdm5cflY	0	0	0	0	1
Kdm5cΔY	0	0	0	0	1
Kdm5cΔY	0	0	0	0	1
Kdm5cΔY	0	0	0	0	1
Panel c
Xist qRT-PCR	E5.5 Epiblast
	PCR Data 1	PCR Data 2	PCR Data 3
Kdm5cfl/fl	0.358489	0.463294	0.476319
Kdm5cfl/fl	0.476319	0.550953	0.473029
Kdm5cfl/fl	0.307786	0.360982	0.31864
Kdm5cfl/Δ	0.441351	0.50698	0.532185
Kdm5cfl/Δ	0.285191	0.271684	0.327598
Kdm5cfl/Δ	0.76313	0.360982	0.558644
Kdm5cΔ/Δ	0.0712977	0.0415214	0.0376815
Kdm5cΔ/Δ	0.0915054	0.0674518	0.0871715
Kdm5cΔ/Δ	0.110338	0.0813339	0.0830429
Kdm5cflY	0.00367001	0.0017725
Kdm5cflY	1.8e-06	7.57669e-06	0.000229376
Kdm5cΔY	0.0297699	0.0591286	0.052556
Kdm5cΔY	0.0174576	0.0167465	0.0195052
Xist qRT-PCR	E5.5 Extra-embryonic Ectoderm
	PCR Data 1	PCR Data 2	PCR Data 3
Kdm5cfl/fl	0.314253	0.193446	0.351111
Kdm5cfl/fl	0.444421	0.260616	0.420448
Kdm5cfl/fl	0.325335	0.438303	0.395021
Kdm5cfl/Δ	0.271684	0.236514	0.277392
Kdm5cfl/Δ	0.293209	0.266093	0.213159
Kdm5cfl/Δ	0.702222	0.441351	0.295248
Kdm5cΔ/Δ	0.264255	0.275476	0.285191
Kdm5cΔ/Δ	0.264255	0.244855	0.336808
Kdm5cΔ/Δ	0.210224	0.334482	0.219151
Kdm5cflY	0.000605326	0.000838443
Kdm5cflY	1.01371e-05	0.000100536	0.000165601
Kdm5cΔY	0.00189972	0.00150085	0.000481559
Kdm5cΔY	0.00797666	0.00564035	0.00184777
Xist qRT-PCR	E3.5 Blastocyst
	PCR Data 1	PCR Data 2	PCR Data 3
Kdm5cfl/fl	0.0518325	0.046714	0.0693481
Kdm5cfl/fl	0.0813339	0.076415	0.052193
Kdm5cfl/Δ	0.0547879	0.0392817	0.059954
Kdm5cfl/Δ	0.10083	0.109576	0.129408
Kdm5cfl/Δ	0.0960547	0.109576	0.0967228
Kdm5cΔ/Δ	0.0748424	0.0871715	0.0865693
Kdm5cΔ/Δ	0.0877778	0.0727958	0.111105
Kdm5cΔ/Δ	0.0703162	0.0934281	0.0847878

## Sheet: Figure 3
Panel c
	Large Xist RNA coat	Small Xist RNA coat	Large dispersed Xist RNA coat	Weak dispersed Xist RNAs	No Xist RNA
Kdm5cfl/fl	0.382353	0.0955882	0.0588235	0.132353	0.330882
Kdm5cfl/fl	0.475248	0.148515	0.039604	0.118812	0.217822
Kdm5cfl/fl	0.368421	0.157895	0.0736842	0.147368	0.252632
Kdm5cfl/Δ	0.340206	0.185567	0.103093	0.0927835	0.278351
Kdm5cfl/Δ	0.325203	0.162602	0.097561	0.130081	0.284553
Kdm5cfl/Δ	0.424242	0.141414	0.0808081	0.10101	0.252525
Kdm5cΔ/Δ	0.190909	0.118182	0.145455	0.218182	0.327273
Kdm5cΔ/Δ	0.146341	0.138211	0.097561	0.203252	0.414634
Kdm5cΔ/Δ	0.0645161	0.129032	0.0887097	0.258065	0.459677
Kdm5cflY	0	0	0	0.0483871	0.951613
Kdm5cflY	0.0130435	0.00869565	0.0173913	0.0347826	0.926087
Kdm5cflY	0	0.00900901	0.00900901	0.00900901	0.972973
Kdm5cΔY	0.00900901	0	0.00900901	0.027027	0.954955
Kdm5cΔY	0.0289855	0	0.0144928	0.0144928	0.942029
Kdm5cΔY	0.0263158	0	0.0175439	0.00877193	0.947368
Panel d
Xist qRT-PCR	EpiLCs
	PCR Data 1	PCR Data 2	PCR Data 3
Kdm5cfl/fl	0.0255594	0.0268302	0.0246888
Kdm5cfl/fl	0.0224055	0.0273939	0.0255594
Kdm5cfl/fl	0.0252076	0.0266448	0.0293601
Kdm5cfl/Δ	0.0178244	0.0172173	0.0154099
Kdm5cfl/Δ	0.00504825	0.00548611	0.00491021
Kdm5cfl/Δ	0.0204749	0.0177013	0.0164018
Kdm5cΔ/Δ	0.00171212	0.00193963	0.00266805
Kdm5cΔ/Δ	0.0024213	0.0021822	0.00257716
Kdm5cΔ/Δ	0.00235509	0.00229069	0.00306478
Kdm5cflY	0.00184777	0.0021822	0.00164238
Kdm5cflY	0.0044871	0.00304361	0.00361949
Kdm5cflY	0.00310756	0.0033771	0.00328475
Kdm5cΔY	0.00016219	0.00019968	0.00016791
Kdm5cΔY	0.00011469	0.00021107	0.00014719
Kdm5cΔY	0.00072991	0.00052333	0.00039387

## Sheet: Figure 4
Panel b
	HA positive nuclei	HA negative nuclei
XY;Tg-mKdm5c	20.93	3.067
XY;Tg-mKdm5c	23.022	4.04
XY;Tg-mKdm5c	16.239	3.226
XY;Tg-mKdm5c	17.308	2.105
XY;Tg-hKDM5C	17.188	3.333
XY;Tg-hKDM5C	16	1.46
XY;Tg-hKDM5C	16.216	1.818
XY;Tg-hKDM5C(H514A)	1.724	2.273
XY;Tg-hKDM5C(H514A)	2.778	1.325
XY;Tg-hKDM5C(H514A)	2.581	3.106
XY;Tg-hKDM5D	7.143	2.667
XY;Tg-hKDM5D	6.723	2.913
XY;Tg-hKDM5D	5.66	2.793
Panel d
Xist qRT-PCR
	PCR Data 1	PCR Data 2	PCR Data 3
XΔTsixY	7.966	8.53775	7.3812
XΔTsixY	7.80207	7.69465	7.03162
XΔTsixY	8.24692	7.48424	7.12977
XΔTsix;TgmKdm5cY	8.42021	10.4386	10.0134
XΔTsix;TgmKdm5cY	11.5824	10.7321	11.4229
XΔTsix;TgmKdm5cY	11.344	8.47878	8.71715
XΔTsix;TghKDM5CY	8.13339	10.4386	10.0134
XΔTsix;TghKDM5CY	12.4137	10.7321	12.3279
XΔTsix;TghKDM5CY	11.744	8.24692	8.77778
XΔTsix;TghKDM5C(H514A)Y	8.65693	8.42021	7.3812
XΔTsix;TghKDM5C(H514A)Y	7.80207	7.69465	7.03162
XΔTsix;TghKDM5C(H514A)Y	8.47878	7.74817	7.17936
XΔTsix;TghKDM5DY	7.85633	7.6415	7.03162
XΔTsix;TghKDM5DY	8.13339	7.27958	7.91098
XΔTsix;TghKDM5DY	7.5363	8.53775	7.27958
XΔTsix;ΔKdm5cY	4.73661	5.44094	4.41942
XΔTsix;ΔKdm5cY	3.95549	3.84733	3.63979
XΔTsix;ΔKdm5cY	3.74212	4.2101	3.82075
XX	19.2109	16.4938	14.8651
XX	17.3139	16.1544	14.6604
XX	16.7241	15.1774	16.0428
XY	0.136205	0.306478	0.154305
XY	0.127968	0.167689	0.138107
XY	0.107608	0.198039	0.115331
Xist RNA FISH coating
XΔTsixY	40
XΔTsixY	39
XΔTsixY	33
XΔTsix;TgmKdm5cY	68
XΔTsix;TgmKdm5cY	62
XΔTsix;TgmKdm5cY	65
XΔTsix;TghKDM5CY	58
XΔTsix;TghKDM5CY	55
XΔTsix;TghKDM5CY	60
XΔTsix;TghKDM5C(H514A)Y	42
XΔTsix;TghKDM5C(H514A)Y	36
XΔTsix;TghKDM5C(H514A)Y	37
XΔTsix;TghKDM5DY	39
XΔTsix;TghKDM5DY	36
XΔTsix;TghKDM5DY	35
XΔTsix;ΔKdm5cY	16
XΔTsix;ΔKdm5cY	22
XΔTsix;ΔKdm5cY	19
Panel e
Xist DNA FISH
XΔTsixY	100
XΔTsixY	100
XΔTsixY	96
XΔTsix;TgmKdm5cY	98
XΔTsix;TgmKdm5cY	97
XΔTsix;TgmKdm5cY	99
XΔTsix;TghKDM5CY	100
XΔTsix;TghKDM5CY	96
XΔTsix;TghKDM5CY	99
XΔTsix;TghKDM5C(H514A)Y	98
XΔTsix;TghKDM5C(H514A)Y	100
XΔTsix;TghKDM5C(H514A)Y	96
XΔTsix;TghKDM5DY	98
XΔTsix;TghKDM5DY	100
XΔTsix;TghKDM5DY	97
XΔTsix;ΔKdm5cY	98
XΔTsix;ΔKdm5cY	97
XΔTsix;ΔKdm5cY	96

## Sheet: Figure 5
Panel b
Region 1					Region 1					Region 3
		ChIP replicate 1	ChIP replicate 2				ChIP replicate 1	ChIP replicate 2				ChIP replicate 1	ChIP replicate 2
H3K4me1	XΔTsixY	2.26182	2.40121		H3K4me1	XΔTsixY	1.21189	0.912129		H3K4me1	XΔTsixY	0.377801	0.506764
	XΔTsix;TghKDM5CY	3.8333	4.1167			XΔTsix;TghKDM5CY	1.11847	0.895222			XΔTsix;TghKDM5CY	0.546626	0.376062
	XΔTsix;TghKDM5C(H514A)Y	2.34508	2.01139			XΔTsix;TghKDM5C(H514A)Y	1.26831	0.884245			XΔTsix;TghKDM5C(H514A)Y	0.572779	0.443694
	XΔTsix;ΔKdm5cY	1.45108	1.32632			XΔTsix;ΔKdm5cY	1.01195	0.895662			XΔTsix;ΔKdm5cY	0.312896	0.360162
H3K4me2	XΔTsixY	1.44314	1.09961		H3K4me2	XΔTsixY	4.77314	3.38037		H3K4me2	XΔTsixY	0.610537	0.426287
	XΔTsix;TghKDM5CY	0.720211	0.614199			XΔTsix;TghKDM5CY	8.63729	3.96206			XΔTsix;TghKDM5CY	0.316078	0.44799
	XΔTsix;TghKDM5C(H514A)Y	1.32389	1.48029			XΔTsix;TghKDM5C(H514A)Y	5.50656	3.82544			XΔTsix;TghKDM5C(H514A)Y	0.233836	0.538071
	XΔTsix;ΔKdm5cY	2.15078	2.03575			XΔTsix;ΔKdm5cY	3.25128	3.11049			XΔTsix;ΔKdm5cY	0.308314	0.425776
H3K4me3	XΔTsixY	0.995996	1.26167		H3K4me3	XΔTsixY	5.81524	4.79204		H3K4me3	XΔTsixY	0.309663	0.365098
	XΔTsix;TghKDM5CY	0.314019	0.216094			XΔTsix;TghKDM5CY	9.24075	7.19781			XΔTsix;TghKDM5CY	0.313448	0.39895
	XΔTsix;TghKDM5C(H514A)Y	0.740384	1.07726			XΔTsix;TghKDM5C(H514A)Y	6.01892	4.49964			XΔTsix;TghKDM5C(H514A)Y	0.410618	0.352141
	XΔTsix;ΔKdm5cY	1.51739	1.44338			XΔTsix;ΔKdm5cY	3.63444	3.96938			XΔTsix;ΔKdm5cY	0.53568	0.52661
H3K27ac	XΔTsixY	0.547034	0.356109		H3K27ac	XΔTsixY	3.65297	3.17593		H3K27ac	XΔTsixY	0.546759	0.288197
	XΔTsix;TghKDM5CY	1.38327	0.970514			XΔTsix;TghKDM5CY	6.48304	4.13705			XΔTsix;TghKDM5CY	0.380835	0.487475
	XΔTsix;TghKDM5C(H514A)Y	0.695069	0.463322			XΔTsix;TghKDM5C(H514A)Y	4.29221	2.90206			XΔTsix;TghKDM5C(H514A)Y	0.920234	0.408882
	XΔTsix;ΔKdm5cY	0.565988	0.569085			XΔTsix;ΔKdm5cY	2.95052	3.30711			XΔTsix;ΔKdm5cY	0.614974	0.329357
IgG	XΔTsixY	0.217093	0.208443		IgG	XΔTsixY	1.04886	0.973855		IgG	XΔTsixY	0.40907	0.309367
	XΔTsix;TghKDM5CY	0.219781	0.117536			XΔTsix;TghKDM5CY	1.11319	1.37537			XΔTsix;TghKDM5CY	0.382128	0.301525
	XΔTsix;TghKDM5C(H514A)Y	0.248194	0.30794			XΔTsix;TghKDM5C(H514A)Y	1.63165	0.693411			XΔTsix;TghKDM5C(H514A)Y	0.276724	0.257024
	XΔTsix;ΔKdm5cY	0.175005	0.16422			XΔTsix;ΔKdm5cY	1.55171	1.08353			XΔTsix;ΔKdm5cY	0.372673	0.340049

## Sheet: Figure 8
Panel a
	HA positive nuclei	HA negative nuclei
XY;Tg-oKdm5c	22.6562	2.46914
XY;Tg-oKdm5c	25.3846	1.9802
XY;Tg-oKdm5c	20.1923	3.06122
XY;Tg-oKdm5c	15.2284	1.57895
XY;Tg-oKdm5c(H514A)	4.7619	3.57143
XY;Tg-oKdm5c(H514A)	3.22581	1.76991
XY;Tg-oKdm5c(H514A)	2.7027	2.52101
XY;Tg-oKdm5d	0.952381	2.89017
XY;Tg-oKdm5d	2.457	3.22581
XY;Tg-oKdm5d	1.40562	2.89855
Panel b
	HA positive nuclei	HA negative nuclei
XY;Tg-pKdm5c	13.725	4
XY;Tg-pKdm5c	13.043	3.175
XY;Tg-pKdm5c	11.801	4.255
XY;Tg-pKdm5c	13.861	2.459

## Sheet: Supplementary Figure 3
Panel a
	XΔTsixY	Tg lane 1	Tg lane 2	Tg lane 3
Tg-mKDM5C	11.2	279	354	333
Tg-hKDM5C	17.2	245	255	203
Tg-hKDM5C(H514A)	2.99	58.6	41.8	21.1
Tg-hKDM5D	10.7	70.5	49.3	58.2
Panel b
	PCR Data 1	PCR Data 2	PCR Data 3
XΔTsixY	0.00393342	0.0033771	0.00319493
XΔTsixY	0.0033076	0.00421573	0.00340059
XΔTsixY	0.00310756	0.00319493	0.00340059
XΔTsix;TgmKdm5cY	0.00625836	0.0067542	0.00754638
XΔTsix;TgmKdm5cY	0.00596195	0.004044	0.00508337
XΔTsix;TgmKdm5cY	0.00412898	0.00412898	0.00387927
XΔTsix;TghKDM5CY	0.00519018	0.00699238	0.00634572
XΔTsix;TghKDM5CY	0.00347204	0.00410046	0.00427459
XΔTsix;TghKDM5CY	0.00474295	0.00458139	0.00445611
XΔTsix;TghKDM5C(H514A)Y	0.00252413	0.00250669	0.0021822
XΔTsix;TghKDM5C(H514A)Y		0.00808801	0.00544822
XΔTsix;TghKDM5C(H514A)Y	0.0061722	0.00734002	0.0066152
XΔTsix;TghKDM5DY	0.00224355	0.00210787	0.00206449
XΔTsix;TghKDM5DY	0.00264962	0.00216713	0.00141009
XΔTsix;TghKDM5DY	0.00152181	0.00255936	0.00240458
